# Supplementary material for: Experimental study on deformation characteristics of seasonal subgrade soil under dynamic load
Source: PLoS One. 2024 Aug 26;19(8):e0309443. doi: 10.1371/journal.pone.0309443 (PMC11346647; doi:10.1371/journal.pone.0309443)
Supplement: S1 Table — (XLSX) [file pone.0309443.s001.xlsx]

## Sheet: Fig.5
0 freeze-thaw cycles		1 freeze-thaw cycles		3 freeze-thaw cycles		5 freeze-thaw cycles		7 freeze-thaw cycles
Number ofvibrations /time	strain/%	Number ofvibrations /time	strain/%	Number ofvibrations /time	strain/%	Number ofvibrations /time	strain/%	Number ofvibrations /time	strain/%
0.08464	0.00365	0.10482	0.00499	0.08952	3.42727e-05	0.09342	0.01261	0.08789	0.01879
198.652	0.05127	198.673	0.16998	198.657	0.30112	198.358	0.48778	198.656	0.62875
397.22	0.0663	397.24	0.21743	337.893	0.37248	326.949	0.55081	397.223	0.66507
595.788	0.07725	595.808	0.24796	595.793	0.4043	595.797	0.58986	595.791	0.68816
794.355	0.08158	794.376	0.25642	794.36	0.42159	794.364	0.60705	794.359	0.70403
992.923	0.09173	992.943	0.2636	992.928	0.4341	992.932	0.61214	992.926	0.71437
1191.49	0.09557	1191.51	0.26378	1191.5	0.44642	1191.5	0.62169	1191.49	0.71654
1390.06	0.0978	1390.08	0.27144	1390.06	0.45635	1390.07	0.6306	1390.06	0.72048
1588.63	0.09457	1588.65	0.27165	1588.63	0.46261	1588.64	0.63867	1588.63	0.727
1787.19	0.10041	1787.21	0.2794	1787.2	0.46353	1787.2	0.64058	1787.2	0.73042
1985.76	0.09488	1985.78	0.27211	1985.77	0.4696	1985.77	0.64312	1985.77	0.72733
2184.33	0.10297	2184.35	0.2794	2184.33	0.47603	2184.34	0.6461	2184.33	0.74054
2382.9	0.09829	2382.92	0.27494	2382.9	0.47401	2382.91	0.64482	2382.9	0.73686
2581.46	0.09424	2581.49	0.27642	2581.47	0.48413	2581.47	0.64951	2581.47	0.73948
2780.03	0.09626	2780.05	0.28499	2780.04	0.49038	2780.04	0.65503	2780.04	0.7418
2978.6	0.09348	2978.62	0.28121	2978.61	0.48983	2978.61	0.64948	2978.6	0.74108
3177.17	0.09613	3177.19	0.28891	3177.17	0.49387	3177.18	0.65295	3177.17	0.7452
3375.74	0.09431	3375.76	0.28213	3375.74	0.49111	3375.74	0.65418	3375.74	0.74119
3574.3	0.09827	3574.32	0.28984	3574.31	0.49626	3574.31	0.65749	3574.31	0.74975
3772.87	0.09508	3772.89	0.28487	3772.88	0.49387	3772.88	0.65306	3772.87	0.75482
3971.44	0.09428	3971.46	0.28496	3971.44	0.49976	3971.45	0.65445	3971.44	0.7556
4170.01	0.09555	4170.03	0.28749	4170.01	0.49829	4170.02	0.65507	4170.01	0.75742
4368.57	0.09518	4368.59	0.28348	4368.58	0.5005	4368.58	0.65354	4368.58	0.75789
4567.14	0.0986	4567.16	0.29039	4567.15	0.50399	4567.15	0.65576	4567.15	0.75858
4765.71	0.09413	4765.73	0.28262	4765.71	0.50197	4765.72	0.65086	4765.71	0.75355
4964.28	0.09939	4964.3	0.28923	4964.28	0.50454	4964.29	0.65748	4964.28	0.76038
5162.85	0.09368	5162.87	0.29434	5162.85	0.50233	5162.85	0.65713	5162.85	0.75516
5361.41	0.09545	5361.43	0.29755	5361.42	0.50215	5361.42	0.65989	5361.42	0.75838
5559.98	0.09692	5560	0.2959	5559.99	0.5062	5559.99	0.66705	5559.98	0.75718
5758.55	0.0968	5758.57	0.29767	5758.55	0.50417	5758.56	0.6668	5758.55	0.75703
5957.12	0.1019	5957.14	0.30158	5957.12	0.50932	5957.12	0.66905	5957.12	0.7665
6155.68	0.09635	6155.7	0.29493	6155.69	0.50399	6155.69	0.66684	6155.69	0.76747
6354.25	0.10139	6354.27	0.30102	6354.26	0.50896	6354.26	0.6722	6354.25	0.77158
6552.82	0.10221	6552.84	0.29575	6552.82	0.50656	6552.83	0.66592	6552.82	0.77066
6751.39	0.10642	6751.41	0.29833	6751.39	0.50638	6751.4	0.67092	6751.39	0.7745
6949.95	0.10259	6949.97	0.30093	6949.96	0.50399	6949.96	0.66842	6949.96	0.77282
7148.52	0.10405	7148.54	0.30038	7148.53	0.50307	7148.53	0.66904	7148.53	0.77258
7347.09	0.10632	7347.11	0.3048	7347.09	0.50289	7347.1	0.67279	7347.09	0.77475
7545.66	0.10023	7545.68	0.30737	7545.66	0.50767	7545.67	0.66906	7545.66	0.76993
7744.23	0.10714	7744.25	0.31068	7744.23	0.50491	7744.23	0.67539	7744.23	0.77378
7942.79	0.10047	7942.81	0.31896	7942.8	0.50215	7942.8	0.66792	7942.8	0.77138
8141.36	0.10709	8141.38	0.32373	8141.37	0.5073	8141.37	0.67219	8141.36	0.77523
8339.93	0.10368	8339.95	0.32039	8339.93	0.50197	8339.94	0.66918	8339.93	0.7721
8538.5	0.10263	8538.52	0.31872	8538.5	0.50528	8538.5	0.66978	8538.5	0.77378
8737.06	0.11186	8737.08	0.32072	8737.07	0.50362	8737.07	0.6711	8737.07	0.77402
8935.63	0.10679	8935.65	0.3183	8935.64	0.50896	8935.64	0.66822	8935.63	0.77306
9134.2	0.11033	9134.22	0.32361	9134.2	0.51153	9134.21	0.67073	9134.2	0.77619
9332.77	0.10374	9332.79	0.31898	9332.77	0.50123	9332.78	0.66812	9332.77	0.77739
9531.33	0.118	9531.35	0.3221	9531.34	0.5084	9531.34	0.67239	9531.34	0.77455
9729.9	0.11061	9729.92	0.32013	9729.91	0.50583	9729.91	0.67008	9729.91	0.77854
9928.47	0.11687	9928.49	0.32053	9928.47	0.50399	9928.48	0.67038	9928.47	0.78093
--		--	0.32	--	0.50767	--	0.67	--
		--	--	--	--	--	--
		--	--	--	--	--	--
		--	--	--	--	--	--
		--	--	--	--	--	--
		--	--	--	--	--	--
		--	--	--	--	--	--
			--	--	--	--
				--	--

## Sheet: Fig.6
0 freeze-thaw cycles		1 freeze-thaw cycles		3 freeze-thaw cycles		5 freeze-thaw cycles		7 freeze-thaw cycles
strain/%	stress/kPa	strain/%	stress/kPa	strain/%	stress/kPa	strain/%	stress/kPa	strain/%	stress/kPa
0.32	138.987	0.26525	131.337	0.09859	105.433	0.07945	113.644	0.01315	101.631
0.3389	151.763	0.28157	152.582	0.11909	124.169	0.09429	125.791	0.02844	104.745
0.35515	161.2	0.29735	164.598	0.13099	134.366	0.11224	135.419	0.04519	107.688
0.37163	166.537	0.31428	168.431	0.15047	146.829	0.12963	138.351	0.06321	108.917
0.38815	160.913	0.33156	168.538	0.16214	145.402	0.14573	142.053	0.0784	111.267
0.40488	168.434	0.34753	170.681	0.18209	148.299	0.16101	144.219	0.09362	110.611
0.42154	172.136	0.36486	169.12	0.19749	149.013	0.17942	151.136	0.11211	110.195
0.43783	173.446	0.38	176.836	0.21471	152.21	0.19444	154.413	0.12893	111.992
0.45465	176.98	0.39835	177.21	0.23265	155.877	0.21248	155.051	0.14664	113.086
0.47099	178.059	0.41467	183.221	0.2489	158.083	0.22755	161.487	0.161	113.905
0.48833	178.869	0.43064	184.512	0.26481	158.579	0.24617	163.365	0.18151	118.667
0.50453	183.467	0.44771	185.435	0.28075	164.199	0.26167	167.556	0.19356	120.884
0.51936	186.981	0.46314	190.609	0.29862	163.677	0.27964	163.929	0.21336	123.936
0.5371	189.397	0.48256	187.513	0.31481	165.115	0.29622	168.536	0.22797	129.604
0.55457	190.831	0.49777	190.138	0.33184	167.559	0.31202	174.501	0.24578	130.916
0.57163	189.11	0.51316	193.78	0.34749	170.683	0.32786	172.92	0.26031	132.137
0.58816	191.147	0.53151	194.106	0.36508	172.662	0.34617	175.703	0.27913	132.068
0.60349	191.44	0.54816	197.933	0.38093	170.085	0.36246	174.842	0.29758	136.894
0.62149	197.015	0.5641	199.024	0.39847	168.523	0.37974	177.652	0.31246	135.492
0.64018	198.672	0.58179	200.849	0.41474	172.638	0.39675	178.643	0.32842	137.086
0.65456	200.172	0.59742	202.755	0.43129	172.443	0.41257	178.933	0.3464	139.037
0.6708	206.764	0.61458	200.548	0.44773	176.608	0.4301	178.432	0.36018	140.407
0.68638	199.562	0.63137	202.422	0.46707	177.14	0.44473	177.868	0.37757	141.015
0.70478	199.906	0.64807	202.344	0.48206	178.078	0.46314	185.681	0.39393	142.55
0.72167	206.142	0.66452	200.304	0.49901	177.423	0.47896	184.177	0.41207	144.318
0.73783	204.927	0.68122	204.645	0.51342	180.776	0.49544	186.161	0.42823	149.538
0.75471	210.236	0.69814	200.597	0.53233	180.065	0.51298	186.879	0.44499	150.278
0.7715	209.568	0.71633	207.689	0.54837	187.599	0.52958	188.679	0.46248	152.548
0.78744	207.934	0.73158	204.978	0.56551	186.48	0.54646	188.109	0.47868	155.947
0.80393	211.767	0.74648	207.349	0.58137	183.65	0.56225	187.754	0.4943	158.413
0.82137	211.413	0.76214	208.38	0.59903	182.262	0.57988	188.883	0.51242	159.989
0.83814	214.115	0.78081	208.742	0.61488	184.949	0.59557	187.735	0.52814	159.223
0.85538	217.03	0.79836	209.754	0.63128	183.467	0.61204	190.104	0.54545	162.103
0.87022	212.59	0.8153	209.872	0.64902	188.857	0.62855	187.852	0.56215	163.614
0.88605	217.503	0.83195	212.54	0.66585	190.455	0.64605	188.197	0.5793	165.101
0.90314	217.176	0.84855	208.176	0.6816	192.501	0.6624	189.623	0.59439	168.92
0.92245	216.959	0.86512	210.208	0.69826	188.513	0.67852	186.628	0.611	167.625
0.93675	217.463	0.8818	210.621	0.71378	192.869	0.69423	190.596	0.62786	173.171
0.95383	216.823	0.89816	210.918	0.72995	193.771	0.71207	192.409	0.64661	174.24
0.97105	217.187	0.91447	210.636	0.74909	190.754	0.72876	186.731	0.6622	173.707
0.98817	216.555	0.93101	212.686	0.76463	194.842	0.74418	186.981	0.67975	175.549
1.00468	217.914	0.94819	208.938	0.78442	191.548	0.76324	189.066	0.69559	177.768
1.02018	218.558	0.96328	215.422	0.79815	194.029	0.77917	190.994	0.71241	178.755
1.03836	222.875	0.98057	208.284	0.81481	195.049	0.79598	191.885	0.7282	179.723
1.05403	222.11	0.99737	211.127	0.83146	196.623	0.81166	192.748	0.74535	181.809
1.07159	222.6	1.01512	211.693	0.85081	198.268	0.82925	192.169	0.76252	182.158
1.08762	222.8	1.03117	211.345	0.86445	197.353	0.84602	193.76	0.77815	183.856
1.1054	222.9	1.04671	214.617	0.88158	197.343	0.86257	194.799	0.79572	186.233
1.12181	223	1.06511	215.364	0.89732	198.763	0.87929	195.96	0.81131	185.887
1.13718	223.1	1.08129	210.969	0.91554	198.104	0.89592	196.682	0.82886	188.159
1.15431	223.6	1.09677	213.269	0.93101	198.422	0.91357	195.596	0.84544	187.331
1.17094	223	1.11365	211.114	0.94788	197.789	0.92993	197.134	0.86258	188.221
1.18671	223.6	1.12989	210.896	0.96483	199.577	0.944	198.039	0.87797	188.297
1.20371	223	1.14719	211.576	0.98114	200.835	0.96339	198.54	0.8952	186.541
1.22144	223.5	1.16408	212.107	0.99937	198.381	0.98018	198.241	0.91312	188.909
1.23717	223.8	1.18173	210.899	1.01653	200.72	0.99794	197.578	0.92836	193.955
1.25499	223.841	1.19775	209.443	1.03164	200.887	1.01229	196.906	0.94746	192.406
1.27046	224.006	1.21372	209.687	1.04922	201.62	1.02953	197.43	0.96077	190.749
1.29062	223.98	1.23192	211.844	1.06614	200.296	1.04488	193.826	0.98084	192.921
1.30329	224.689	1.24965	209.5	1.08049	200.761	1.06373	195.94	0.99396	194.005
1.32213	224.183	1.26598	211.35	1.09909	199.348	1.07945	195.836	1.01192	191.09
1.33792	224.031	1.28057	209.913	1.11654	202.418	1.09623	196.793	1.02708	193.264
1.35314	224.525	1.2967	212.415	1.13207	200.464	1.11278	194.05	1.04467	194.31
1.3711	223.014	1.31424	210.699	1.14889	200.526	1.12983	192.564	1.06113	195.1
1.39007	222.589	1.33197	208.207	1.16477	195.742	1.14658	196.7	1.07853	195.65
1.40359	223.123	1.3472	204.711	1.18201	195.996	1.16218	193.519	1.09519	193.2
1.41996	223.098	1.3639	204.25	1.19882	199.21	1.17864	193.171	1.11157	191.3
1.43858	221.406	1.38155	208.701	1.21475	197.84	1.19672	191.793	1.12791	189.9
1.45333	223.302	1.3984	209.732	1.23131	193.736	1.21146	191.996	1.14472	188.859
1.47357	222.307	1.41413	208.311	1.24748	197.55	1.2318	190.503	1.16202	188.49
1.48848	221.578	1.43123	206.667	1.2652	197.279	1.24695	192.212	1.17926	189.03
1.50309	221.448	1.44726	203.297	1.28224	199.25	1.26243	190.952	1.19536	188.767
1.52115	218.257	1.46292	204.771	1.29965	194.819	1.27783	188.004	1.21023	187.3
1.53834	217.599	1.48217	206.943	1.3165	192.814	1.29635	190.456	1.22685	185.7
1.55518	217.829	1.49751	205.772	1.33207	194.897	1.31333	194.373	1.24771	183.7
1.57077	219.042	1.51407	205.356	1.34927	189.938	1.32928	188.406	1.26288	182.7
1.58762	217.046	1.53042	206.752	1.36556	194.203	1.3454	187.326	1.27852	183.589
1.60356	216.968	1.54639	206.35	1.38107	193.829	1.36259	189.63	1.29591	182.576
1.62299	214.453	1.56521	207.037	1.39774	192.083	1.37926	188.75	1.31392	183.417
1.63934	214.534	1.58341	203.728	1.41414	192.225	1.39535	188.83	1.32748	183.554
1.65437	215.367	1.59854	205.208	1.4297	191.029	1.41294	190.394	1.34508	181.858
1.66967	214.733	1.61494	202.128	1.44669	189.678	1.42821	187.688	1.36315	182.237
1.68841	215.387	1.6305	198.077	1.46361	189.387	1.44676	188.153	1.37871	182.598
1.70214	216.523	1.64849	206.299	1.4799	189.214	1.46202	189.29	1.39507	182.758
1.72069	213.021	1.66497	201.1	1.49842	182.182	1.47981	189.94	1.41179	183.487
1.73789	213.248	1.681	202.679	1.51594	184.62	1.49776	188.039	1.42751	180.926
1.75498	214.734	1.69878	202.802	1.53267	184.297	1.51249	189.585	1.44482	183.111
1.77145	210.951	1.71504	203.263	1.54856	183.017	1.52839	185.766	1.46232	180.219
1.78767	210.092	1.73183	201.765	1.56506	183.141	1.54448	188.252	1.47731	182.256
1.80474	210.991	1.74824	201.694	1.57932	183.773	1.56288	184.263	1.49475	182.31
1.8215	209.054	1.76569	203.151	1.59554	183.194	1.57884	187.087	1.51241	179.696
1.83776	211.95	1.7817	202.725	1.6164	182.671	1.59602	188.209	1.5295	177.686
1.85435	209.473	1.8004	196.714	1.63264	187.224	1.6124	187.867	1.54532	178.515
1.87081	209.497	1.81316	198.258	1.64859	185.691	1.62864	187.207	1.56206	180.279
1.88747	213.026	1.82932	197.179	1.6658	183.817	1.6462	185.375	1.57838	179.43
1.90408	209.966	1.84859	197.175	1.68154	182.091	1.66328	182.616	1.59473	178.035
1.92079	211.224	1.86368	195.037	1.69806	179.714	1.67883	185.77	1.61267	178.504
1.93824	210.84	1.88109	197.646	1.71489	183.93	1.69787	181.824	1.62854	177.532
1.95373	212.226	1.8973	198.509	1.73187	184.73	1.7108	182.054	1.64616	179.287
1.9717	212.053	1.91524	195.498	1.74779	183.165	1.72783	184.181	1.66132	176.637
1.98791	209.256	1.93091	199.136	1.76565	184.452	1.7439	182.045	1.67789	176.632
2.00694	208.067	1.94972	195.917	1.78092	184.955	1.76289	183.661	1.69565	179.611
2.02191	208.163	1.96335	198.578	1.79774	183.04	1.77947	180.774	1.71219	178.601
2.03936	210.504	1.98093	199.326	1.81493	180.702	1.79569	181.869	1.7286	178.079
2.0541	206.631	2.00037	200.153	1.83251	186.069	1.81308	181.306	1.74476	177.549
2.0714	207.137	2.01349	197.356	1.849	181.492	1.8291	180.527	1.76188	175.273
2.08752	209.391	2.0297	197.167	1.86565	180.958	1.84576	181.253	1.77857	178.19
2.10468	207.996	2.04624	197.263	1.88166	178.452	1.86295	180.827	1.796	175.936
2.1212	203.778	2.06429	199.604	1.89874	183.311	1.87938	182.935	1.81202	176.106
2.13734	207.938	2.08173	195.731	1.91425	182.972	1.89578	179.229	1.83027	175.08
2.15504	204.166	2.09671	196.237	1.93125	181.646	1.91301	180.282	1.84661	176.288
2.17042	203.858	2.11324	198.491	1.94961	183.277	1.92863	176.715	1.86091	173.712
2.18846	206.991	2.1314	197.096	1.96231	181.131	1.94574	181.39	1.87827	173.225
2.20469	209.384	2.14753	192.878	1.98077	178.371	1.96219	177.147	1.89387	172.96
2.22198	206.813	2.1649	197.038	1.99752	181.588	1.98127	176.06	1.91219	171.898
2.23823	205.598	2.18195	193.266	2.0128	180.139	1.99751	179.353	1.92905	169.496
2.25541	205.985	2.19796	192.958	2.03037	182.563	2.01294	179.239	1.94598	169.597
2.26986	205.172	2.2146	196.091	2.04895	182.429	2.02957	178.089	1.96296	170.467
2.28759	205.233	2.23211	198.484	2.06473	179.041	2.04613	178.069	1.97924	167.289
2.30311	209.033	2.24787	195.913	2.08203	179.649	2.06269	177.624	1.9942	168.853
2.31933	203.805	2.26444	194.698	2.09917	178.88	2.07916	177.694	2.01079	169.448
2.33816	204.476	2.28196	195.085	2.11569	179.45	2.09569	177.289	2.02842	169.295
2.35422	205.984	2.2972	194.272	2.13152	177.776	2.11136	177.58	2.04628	170.083
2.3731	206.162	2.31565	194.333	2.14878	177.291	2.12846	179.071	2.06099	167.771
2.38816	206.997	2.33162	198.133	2.16493	182.365	2.14501	178.983	2.07772	164.638
2.40449	204.795	2.34699	192.905	2.18313	181.98	2.16398	178.121	2.09699	168.141
2.42152	201.639	2.36332	193.576	2.19959	180.671	2.1809	171.777	2.11283	164.549
2.43793	208.082	2.37946	195.084	2.21521	179.891	2.19396	174.446	2.12837	163.923
2.45466	204.935	2.39853	195.262	2.2319	182.145	2.21253	174.965	2.14581	164.934
2.4716	209.074	2.4152	196.097	2.24832	179.855	2.22672	173.797	2.16372	167.826
2.48697	203.796	2.4299	193.895	2.26454	177.687	2.24507	173.197	2.18023	164.019
2.5035	202.628	2.4471	190.739	2.28462	182.541	2.26218	173.691	2.19502	164.015
2.52169	202.883	2.46247	197.182	2.30093	181.443	2.27958	173.121	2.21236	162.268
2.53727	203.047	2.47956	194.035	2.31488	181.849	2.29475	170.15	2.231	166.011
2.55557	204.367	2.49614	198.174	2.33361	176.936	2.3123	174.812	2.2463	166.114
2.57143	201.371	2.51467	192.896	2.35062	177.501	2.32926	172.339	2.26104	163.052
2.58905	198.108	2.53037	191.728	2.36523	181.697	2.34614	171.271	2.2782	164.589
2.60545	203.535	2.54888	191.983	2.38213	182.106	2.36111	171.207	2.29648	164.45
2.62114	202.829	2.5646	192.147	2.39684	178.193	2.37827	170.422	2.31283	165.554
2.63859	199.922	2.5815	193.467	2.41397	180.536	2.39618	169.71	2.32851	164.161
2.65557	203.251	2.59802	190.471	2.43091	181.833	2.41201	171.117	2.34452	162.81
2.67095	198.585	2.61598	187.208	2.4474	180.553	2.42967	173.285	2.36216	163.519
2.6884	202.906	2.63039	192.635	2.4642	182.723	2.44336	169.35	2.37864	162.983
2.7047	206.666	2.64871	191.929	2.48182	181.762	2.46046	173.847	2.39535	159.439
2.72046	202.851	2.66517	189.022	2.49754	180.235	2.4806	172.741	2.41205	161.989
2.73823	202.667	2.68088	192.351	2.51647	181.421	2.49662	171.372	2.42914	164.105
2.75481	201.552	2.69942	187.685	2.53208	180.264	2.51355	174.224	2.4452	161.783
2.77115	199.356	2.71616	192.006	2.54866	180.268	2.52974	169.697	2.46136	159.709
2.78843	200.243	2.73006	195.766	2.56475	181.126	2.54708	173.609	2.47903	162.206
2.80404	204.518	2.74716	191.951	2.58097	180.802	2.56222	171.845	2.49372	158.628
2.82135	204.719	2.7646	191.767	2.59922	176.667	2.57879	167.681	2.51121	161.431
2.83933	199.638	2.78186	190.652	2.61367	182.938	2.59608	171.777	2.52753	161.711
2.85445	203.479	2.7983	188.456	2.63469	180.286	2.6121	171.375	2.54544	157.382
2.87161	202.136	2.81355	189.343	2.64832	182.239	2.62973	173.676	2.56191	159.843
2.88504	203.155	2.83064	193.618	2.66423	179.007	2.6435	171.861	2.57806	158.676
2.90719	201.644	2.84585	193.819	2.6828	178.156	2.66198	168.417	2.59517	160.005
2.91959	202.37	2.86545	188.738	2.69635	181.302	2.68013	167.844	2.61332	160.259
2.93929	201.287	2.88067	192.579	2.71582	180.204	2.69637	168.689	2.62912	160.542
2.95463	202.45	2.89836	191.236	2.73284	178.122	2.71317	169.903	2.64405	160.045
2.97069	200.039	2.91384	192.255	2.74898	177.428	2.7296	169.555	2.6633	160.661
2.98838	200.006	2.93176	190.744	2.76572	178.691	2.74498	169.273	2.67832	162.833
3.00485	200.991	2.94789	191.47	2.78202	183.695	2.76197	167.052	2.69789	160.884
3.02075	200.806	2.96455	190.387	2.79791	179.507	2.78034	166.412	2.71129	159.698
3.03761	200.073	2.98137	191.55	2.81351	178.05	2.79598	167.149	2.72838	157.497
3.05384	199.222	2.99795	189.139	2.83244	178.217	2.81287	166.458	2.74516	162.536
3.07117	199.289	3.01442	189.106	2.84869	180.259	2.82886	168.732	2.76243	158.878
3.08827	200.256	3.02962	190.091	2.86342	179.239	2.84637	167.397	2.77907	161.275
3.10559	200.734	3.04824	189.906	2.88075	179.065	2.86182	165.198	2.79443	159.174
3.12163	200.636	3.06572	189.173	2.89819	179.599	2.87905	163.69	2.81303	158.547
3.13849	203.109	3.08214	188.322	2.91479	178.942	2.89619	163.763	2.82901	157.627
3.15593	197.986	3.0978	188.389	2.93072	177.288	2.91212	165.811	2.8449	158.18
3.17187	197.717	3.11585	189.356	2.94873	179.916	2.93088	164.944	2.8631	159.019
3.18872	200.879	3.12994	189.834	2.96417	179.524	2.94752	166.961	2.87913	160.425
3.20379	199.45	3.14786	189.736	2.98188	178.705	2.96211	168.269	2.89461	155.689
3.22196	198.887	3.1644	192.209	2.99961	182.02	2.97716	169.709	2.91195	159.478
3.2346	198.611	3.1829	187.086	3.0158	179.357	2.99685	167.772	2.92878	158.003
3.25377	200.894	3.19511	186.817	3.03007	178.824	3.01233	166.41	2.94499	158.97
3.27129	198.671	3.21204	189.979	3.05071	179.417	3.02804	164.662	2.96144	158.856
3.28875	199.646	3.232	188.55	3.0661	179.118	3.04426	167.326	2.97892	157.312
3.3078	200.017	3.24713	187.987	3.08384	182.013	3.06277	167.407	2.99477	157.568
3.32048	198.813	3.2651	187.711	3.09774	182.925	3.0796	166.943	3.01244	158.436
3.33754	200.716	3.28056	189.994	3.11243	176.661	3.09611	166.881	3.02941	156.8
3.35428	199.286	3.29626	187.771	3.13278	176.797	3.11286	164.67	3.04706	159.381
3.37076	200.981	3.31565	188.746	3.14972	176.96	3.12895	162.835	3.06115	154.66
3.3876	199.322	3.33099	189.117	3.16502	178.041	3.14567	165.139	3.07807	159.939
3.40535	197.818	3.3464	187.913	3.18189	178.785	3.16325	163.564	3.09589	153.304
3.42126	199.547	3.36377	189.816	3.19839	182.838	3.17856	165.609	3.11159	157.985
3.43869	198.317	3.38133	188.386	3.21519	180.312	3.19769	164.765	3.12931	156.111
3.45445	198.817	3.39845	190.081	3.23098	179.711	3.21356	165.941	3.14399	156.677
3.47128	200.115	3.4146	188.422	3.24848	180.043	3.22848	164.866	3.16193	156.636
3.4878	197.235	3.43065	186.918	3.26532	182.702	3.24787	167.977	3.17769	156.557
3.50356	201.339	3.4482	188.647	3.28181	182.622	3.26247	163.269	3.19501	155.752
3.52014	197.944	3.46473	187.417	3.29778	180.761	3.2786	160.48	3.21252	157.132
3.53796	198.754	3.48089	187.917	3.31541	180.167	3.29544	162.248	3.22853	155.986
3.55601	200.523	3.49763	189.215	3.33096	181.215	3.31221	163.625	3.24478	158.958
3.57088	200.788	3.51462	186.335	3.3475	184.201	3.32964	161.983	3.26216	156.912
3.58707	197.395	3.53139	190.439	3.36429	180.376	3.34638	166.101	3.27757	154.731
3.60535	198.591	3.54773	187.044	3.38137	183.453	3.36265	163.141	3.29364	156.785
3.62107	201.178	3.56467	187.854	3.39966	182.178	3.37892	162.621	3.31246	158.044
3.63595	198.656	3.58185	189.623	3.41402	181.554	3.39616	160.91	3.32741	157.441
3.65433	201.22	3.59776	189.888	3.43185	182.748	3.41248	161.388	3.34633	156.632
3.67294	199.828	3.61362	186.495	3.44827	179.92	3.42886	162.806	3.36232	154.261
3.68721	200.912	3.63015	187.691	3.46731	182.377	3.44645	162.702	3.37943	155.722
3.70377	199.835	3.64694	190.278	3.4827	179.115	3.46243	162.491	3.39578	154.303
3.72015	198.737	3.66428	187.756	3.49906	177.528	3.47795	164.189	3.4118	155.651
3.73783	200.746	3.68028	190.32	3.51526	180.526	3.49657	164.561	3.42978	156.3
3.75561	202.671	3.70011	188.928	3.53118	175.291	3.51242	163.985	3.44381	156.442
3.77126	200.783	3.71504	190.012	3.54901	179.77	3.53027	162.2	3.46247	155.115
3.78764	201.405	3.73096	188.935	3.56265	178.925	3.54527	165.177	3.47747	155.114
3.8045	196.893	3.74873	187.837	3.58178	181.713	3.56323	163.608	3.49564	152.648
3.8214	200.087	3.7657	189.846	3.59597	181.552	3.57982	166.027	3.51183	156.147
3.83682	200.032	3.78301	191.771	3.6166	178.835	3.59594	164.789	3.52947	153.115
3.85554	199.658	3.8001	189.883	3.63171	179.211	3.61327	163.049	3.54541	154.628
3.87211	198.18	3.81513	190.505	3.64872	176.395	3.62925	162.972	3.56228	153.415
3.88747	197.253	3.83137	185.993	3.66483	178.969	3.64662	165.121	3.57847	154.429
3.90424	198.725	3.84759	189.187	3.68103	179.189	3.66266	165.402	3.59501	151.98
3.92057	201.861	3.86365	189.132	3.6991	179.568	3.67812	166.371	3.61273	152.954
3.93963	198.36	3.88098	188.758	3.71451	180.526	3.69597	164.638	3.62919	152.455
3.95599	197.295	3.90056	187.28	3.73176	177.057	3.71174	164.98	3.64587	151.119
3.97065	201.556	3.91357	186.353	3.74836	180.771	3.72858	164.959	3.66183	152.675
3.98927	199.768	3.93144	187.825	3.76441	176.827	3.74659	166.573	3.67851	151.598
4.00322	200.006	3.94751	190.961	3.78248	177.166	3.76264	166.584	3.6959	152.099
4.02294	200.991	3.9643	187.46	3.79774	180.295	3.77948	166.7	3.71247	152.612
4.03765	200.806	3.98107	186.395	3.81397	178.898	3.79648	163.761	3.72853	146.83
4.05404	200.073	3.9977	190.656	3.83145	181.392	3.81356	162.928	3.74647	149.882
4.07141	199.222	4.01423	188.868	3.84858	179.549	3.82706	168.012	3.76292	152.337
4.08804	199.289	4.03145	189.106	3.86454	177.555	3.84732	162.888	3.77865	147.816
4.10431	200.256	4.04804	190.091	3.88068	177.84	3.86154	163.762	3.79539	150.873
4.12055	200.734	4.06438	189.906	3.89833	179.063	3.87942	161.36	3.81321	148.611
4.13708	200.636	4.08172	189.173	3.91521	177.087	3.89548	161.88	3.82955	150.988
4.15432	203.109	4.09676	188.322	3.93283	179.958	3.91315	160.834	3.84521	150.196
4.1712	197.986	4.11561	188.389	3.94859	176.47	3.92888	165.882	3.86148	151.838
4.18777	197.717	4.13206	189.356	3.96495	178.022	3.94746	165.217	3.87896	152.337
4.20471	200.879	4.14806	189.834	3.98123	178.538	3.96228	160.314	3.89437	152.314
4.22059	199.45	4.16505	189.736	3.99849	178.874	3.97966	162.123	3.91053	153.903
4.23717	198.887	4.18191	192.209	4.0152	178.915	3.99635	161.453	3.92912	154.007
4.25559	198.611	4.19671	187.086	4.03183	180.258	4.01234	162.921	3.9437	151.662
4.27067	200.894	4.21387	186.817	4.0484	178.187	4.02853	163.386	3.96017	154.165
4.28753	198.671	4.23085	189.979	4.06529	181.482	4.04541	163.605	3.97641	152.787
4.30332	199.646	4.24822	188.55	4.08274	178.423	4.06168	162.765	3.99662	152.907
4.32069	200.017	4.26401	187.987	4.09859	177.737	4.07848	162.117	4.01167	153.636
4.33867	198.813	4.2793	187.711	4.11557	175.23	4.09564	162.697	4.02987	153.963
4.3548	200.716	4.29885	189.994	4.13236	177.301	4.11246	161.573	4.04439	151.572
4.3714	199.286	4.31693	187.771	4.14792	179.676	4.13064	166.268	4.06201	151.998
4.38805	200.981	4.33004	188.746	4.16538	180.362	4.14653	164.017	4.07831	150.975
4.40394	199.322	4.34721	189.117	4.18134	182.103	4.16283	167.88	4.09503	153.365
4.42072	197.818	4.36533	187.913	4.19946	181.123	4.17801	166.994	4.11186	155.799
4.43783	199.547	4.38345	189.816	4.21508	177.052	4.19784	160.044	4.12847	156.126
4.45475	198.317	4.39701	188.386	4.23179	177.319	4.21177	165.435	4.1449	155.229
4.47074	198.817	4.41332	190.081	4.24864	180.283	4.22945	166.43	4.16183	155.715
4.48797	200.115	4.4322	188.422	4.26423	180.778	4.24857	163.802	4.17832	153.662
4.50524	197.235	4.44747	186.918	4.2811	179.769	4.26153	165.479	4.19352	155.857
4.52086	201.339	4.46468	188.647	4.2984	180.203	4.28003	165.104	4.21186	154.456
4.5369	197.944	4.48319	187.417	4.31559	183.312	4.29541	164.314	4.22797	155.091
4.55547	198.754	4.49667	187.917	4.33196	177.278	4.31196	163.553	4.24496	157.909
4.5717	200.523	4.51397	189.215	4.3484	176.773	4.32911	163.421	4.26157	154.218
4.5872	200.788	4.5298	186.335	4.36546	181.65	4.34577	166.655	4.27957	151.711
4.60423	197.395	4.54661	190.439	4.38279	180.24	4.36231	162.288	4.29511	153.49
4.62053	198.591	4.56608	187.044	4.39796	177.12	4.37937	163.723	4.3122	155.396
4.63773	201.178	4.57902	187.854	4.41567	176.303	4.39548	165.133	4.3286	154.299
4.65489	198.656	4.5989	189.623	4.43077	177.721	4.41227	164.811	4.34508	157.048
4.67079	201.22	4.61461	189.888	4.44885	180.787	4.4283	163.254	4.36158	154.505
4.68799	199.828	4.63216	186.495	4.46373	182.056	4.44563	160.81	4.37792	151.84
4.70425	200.912	4.65055	187.691	4.47965	180.09	4.4622	160.528	4.39516	152.245
4.72096	199.835	4.66325	190.278	4.49645	180.398	4.47713	161.725	4.41255	155.699
4.73722	198.737	4.68064	187.756	4.51557	181.834	4.49592	159.972	4.42917	152.161
4.7554	200.746	4.69875	190.32	4.53078	180.279	4.51289	166.146	4.44314	152.996
4.77018	202.671	4.71465	188.928	4.54587	182.484	4.53031	164.601	4.46007	153.041
4.78797	200.783	4.73309	190.012	4.56532	183.456	4.54806	162.712	4.47779	153.216
4.80396	201.405	4.74682	188.935	4.58197	178.015	4.5631	162.909	4.49498	154.591
4.82012	196.893	4.76457	187.837	4.59884	180.417	4.57921	164.456	4.5101	157.404
4.8376	200.087	4.77996	189.846	4.61523	179.997	4.59584	165.433	4.53033	151.79
4.8548	200.032	4.79732	191.771	4.63282	181.218	4.61224	160.904	4.54396	151.609
4.87065	199.658	4.81472	189.883	4.64792	179.178	4.62925	162.933	4.56232	152.795
4.88769	198.18	4.8315	190.505	4.66453	181.548	4.64603	168.965	4.57996	151.525
4.9042	197.253	4.84763	185.993	4.68205	181.667	4.66155	161.247	4.59591	150.647
4.91997	198.725	4.86449	189.187	4.69778	179.952	4.67959	167.416	4.6119	156.679
4.9363	201.861	4.88088	189.132	4.71488	181.867	4.6967	165.362	4.62888	154.415
4.95498	198.36	4.89904	188.758	4.73102	179.016	4.71163	163.502	4.64527	154.501
4.97133	197.295	4.91427	188.28	4.74915	180.804	4.72819	164.408	4.66176	155.195
4.98794	201.556	4.93168	187.353	4.76499	181.589	4.74601	167.564	4.67807	156.472
5.00411	199.768	4.94755	188.825	4.7817	179.929	4.76248	164.812	4.69535	154.66
5.02066	200.006	4.96283	191.961	4.79872	177.903	4.77982	165.57	4.71198	155.584
5.03825	200.991	4.98143	188.46	4.81383	179.778	4.79709	166.608	4.72828	154.307
5.05498	200.806	4.99918	187.395	4.83208	179.965	4.81172	165.232	4.7447	154.576
5.06904	200.073	5.0134	188.656	4.8484	180.726	4.82955	166.535	4.76274	156.991
5.09071	199.222	5.0315	186.868	4.8649	180.3	4.84597	170.004	4.77943	155.174
5.1038	199.289	5.04791	187.106	4.8817	183.686	4.86236	165.496	4.7947	154.213
5.12198	200.256	5.06519	188.091	4.89664	184.821	4.87851	164.583	4.81209	155.392
5.13722	200.734	5.0798	187.906	4.91575	181.683	4.89505	169.554	4.82883	156.38
5.15326	200.636	5.0988	187.173	4.93187	180.859	4.9108	170.257	4.8455	157.041
5.17172	203.109	5.11466	188.46	4.9461	179.743	4.92818	168.325	4.86177	154.971
5.18867	197.986	5.13063	187.395	4.96713	182.378	4.9453	167.849	4.87969	155.623
5.20391	197.717	5.14723	188.656	4.98075	179.165	4.96192	167.061	4.8945	155.591
5.2212	200.879	5.16422	186.868	4.99868	181.75	4.97964	168.567	4.91239	158.272
5.23696	199.45	5.18177	187.106	5.01584	182.608	4.99555	168.806	4.9287	155.725
5.25447	198.887	5.19712	188.091	5.03122	181.042	5.01314	168.686	4.94568	155.819
5.27105	198.611	5.21403	187.906	5.04792	183.855	5.03194	166.894	4.961	156.878
5.28773	200.894	5.2319	187.173	5.06538	182.438	5.04731	168.412	4.97949	155.894
5.30507	198.671	5.24829	188.46	5.08213	182.415	5.06131	164.634	4.99451	158.651
5.32091	199.646	5.26561	187.395	5.09866	178.994	5.0797	167.938	5.01181	155.192
5.33779	200.017	5.28141	188.656	5.11553	181.062	5.09643	167.046	5.02913	155.326
5.35497	198.813	5.29677	186.868	5.1313	180.335	5.11167	165.664	5.04529	157.066
5.37083	200.716	5.3143	187.106	5.1482	181.024	5.12916	166.249	5.06209	152.833
5.38757	199.286	5.33132	188.091	5.16417	179.93	5.14571	166.792	5.07873	157.02
5.40422	200.981	5.34796	187.906	5.18278	182.33	5.16288	170.123	5.09468	158.778
5.42087	199.322	5.36346	187.173	5.1985	182.72	5.17976	167.619	5.11234	156.079
5.43804	197.818	5.38139	188.46	5.21493	180.758	5.19658	169.528	5.12774	160.787
5.45502	199.547	5.39829	187.395	5.23128	179.908	5.21349	165.044	5.14618	158.025
5.46983	198.317	5.41507	188.656	5.24776	181.989	5.2298	167.689	5.16186	155.637
5.48787	198.817	5.4304	186.868	5.26504	179.71	5.2454	167.886	5.17994	157.706
5.50496	200.115	5.44795	187.106	5.28122	181.096	5.26277	168.181	5.19686	158.525
5.51911	197.235	5.46299	188.091	5.29809	181.606	5.27725	171.265	5.21231	156.321
5.53599	201.339	5.4812	187.906	5.31581	178.854	5.29626	169.789	5.22909	156.727
5.554	197.944	5.49849	187.173	5.33292	181.765	5.31187	170.962	5.24466	157.478
5.56991	198.754	5.51397	185.917	5.34772	180.368	5.33182	171.837	5.26075	154.411
5.58624	200.523	5.53199	187.215	5.36517	180.591	5.34386	173.505	5.27746	153.065
5.60399	200.788	5.54806	184.335	5.38106	181.382	5.36133	170.512	5.2964	154.527
5.62169	197.395	5.56416	188.439	5.39865	182.716	5.37915	169.845	5.31225	152.761
5.63909	198.591	5.58031	188.46	5.41425	180.231	5.39552	172.188	5.3286	152.032
5.65449	201.178	5.59816	187.395	5.43189	180.221	5.41142	169.427	5.34532	155.344
5.67162	198.656	5.61472	188.656	5.44808	184.794	5.4292	172.411	5.36153	155.381
5.68695	201.22	5.63088	189.868	5.46565	181.973	5.44673	170.373	5.37866	156.381
5.70418	199.828	5.64671	187.106	5.4818	182.47	5.46157	169.704	5.39437	156.012
5.72143	200.912	5.6652	188.091	5.49714	181.181	5.47916	170.154	5.41236	153.678
5.73636	199.835	5.68151	187.906	5.51505	183.726	5.49571	171.327	5.43065	151.297
5.75623	198.737	5.69763	187.173	5.53175	180.962	5.51278	171.281	5.44695	154.087
5.76964	200.746	5.71535	188.32	5.54914	180.794	5.52982	168.928	5.4619	157.808
5.78772	202.671	5.73156	186.928	5.564	183.606	5.54507	169.698	5.47915	153.373
5.8062	200.783	5.74912	188.012	5.58142	181.949	5.56244	171.157	5.49556	154.338
5.8234	201.405	5.76428	188.935	5.59736	184.986	5.57866	170.967	5.51114	155.194
5.83851	196.893	5.78087	187.837	5.61272	185.21	5.59539	173.15	5.52966	154.949
5.85639	200.087	5.79835	187.846	5.63257	186.533	5.61116	172.617	5.54598	160.186
5.87185	200.032	5.8145	189.771	5.64775	183.566	5.62949	171.716	5.56282	159.353
5.88851	199.658	5.8316	187.883	5.66448	185.98	5.64439	172.564	5.57735	156.603
5.90595	198.18	5.84795	188.505	5.6812	182.953	5.66356	170.3	5.59564	155.206
5.9219	197.253	5.8649	188.993	5.69795	182.731	5.68146	173.839	5.61228	152.613
		5.88142	187.187	5.71575	184.063	5.69392	172.139	5.6299	156.295
		5.89786	187.132	5.73125	181.444	5.71353	169.947	5.64498	156.828
		5.91605	187.758	5.74865	185.069	5.72984	171.531	5.66169	157.589
		5.93071	187.28	5.76491	183.773	5.74534	173.675	5.67875	155.696
		5.9475	187.353	5.78248	184.612	5.76229	168.266	5.69538	157.226
		5.96281	188.825	5.79929	184.206	5.77898	170.03	5.7113	155.809
		5.98222	188.961	5.81547	184.534	5.79653	170.649	5.72907	157.58
		5.99849	187.46	5.83136	182.877	5.81298	171.352	5.74609	156.891
		6.0165	188.395	5.84879	182.912	5.828	168.426	5.7625	156.985
				5.86484	182.288	5.84575	168.29	5.77945	157.525
				5.88214	183.351	5.86254	172.702	5.79486	155.701
				5.9013	185.972	5.8791	172.566	5.81071	157.833
				5.91403	181.741	5.89584	168.036	5.82827	157.949
				5.93158	182.699	5.91161	170.885	5.84423	157.77
				5.94838	182.504	5.92966	171.757	5.86199	154.487
				5.96483	183.587	5.94468	170.944	5.87781	158.215
				5.98191	181.374	5.96158	169.964	5.89503	157.345
				5.99828	182.697	5.97909	173.174	5.91161	157.895
				6.01553	182.929	5.99657	171.509	5.92912	157.741
						6.01142	172.264	5.94548	158.43
								5.96218	157.48
								5.97941	158.6
								5.99502	158.7
								6.01143	157.5

## Sheet: Fig.7
Before dynamic load		After dynamic load
freeze-thaw cycles	stress/kPa	freeze-thaw cycles	stress/kPa
0	224.52	0	321.655
1	210.62	1	303.94
3	201.46	3	294.059
5	198.8	5	290.986
7	196.76	7	289.92

## Sheet: Fig.8
Water content 6%		Water content 8%		Water content 10%		Water content 12%
Number ofvibrations /time	strain/%	Number ofvibrations /time	strain/%	Number ofvibrations /time	strain/%	Number ofvibrations /time	strain/%
0.0931	0.00962	0.09277	0.0017	0.10482	0.00499	-1.36799	0.01078
198.661	0.07442	198.66	0.09232	233.926	0.16998	198.66	0.23756
397.229	0.08843	397.228	0.11693	397.24	0.21743	397.228	0.28531
595.796	0.10031	595.796	0.12287	595.808	0.24796	595.796	0.30787
794.364	0.10328	794.364	0.13683	794.376	0.25642	794.364	0.32183
992.932	0.10579	992.931	0.14035	992.943	0.2636	992.931	0.32784
1191.5	0.11228	1191.5	0.14587	1191.51	0.26378	1191.5	0.3402
1390.07	0.11386	1390.07	0.15042	1390.08	0.27144	1390.07	0.34694
1588.63	0.11002	1588.63	0.1537	1588.65	0.27165	1588.63	0.35191
1787.2	0.11438	1787.2	0.15859	1787.21	0.2794	1787.2	0.35688
1985.77	0.11182	1985.77	0.16157	1985.78	0.27211	1985.77	0.35739
2184.34	0.11408	2184.34	0.16667	2184.35	0.2794	2184.34	0.36082
2382.91	0.11312	2382.91	0.1702	2382.92	0.27494	2382.91	0.36108
2581.47	0.1171	2581.47	0.16971	2581.49	0.27642	2581.47	0.36299
2780.04	0.11325	2780.04	0.17363	2780.05	0.28499	2780.04	0.36362
2978.61	0.11421	2978.61	0.17135	2978.62	0.28121	2978.61	0.3663
3177.18	0.11845	3177.18	0.17542	3177.19	0.28891	3177.18	0.36872
3375.74	0.11451	3375.74	0.17827	3375.76	0.28213	3375.74	0.36897
3574.31	0.12217	3574.31	0.18096	3574.32	0.28984	3574.31	0.36872
3772.88	0.1138	3772.88	0.17815	3772.89	0.28487	3772.88	0.36974
3971.45	0.11707	3971.45	0.18235	3971.46	0.28496	3971.45	0.37063
4170.02	0.11969	4170.01	0.18225	4170.03	0.28749	4170.01	0.36885
4368.58	0.11308	4368.58	0.18583	4368.59	0.28348	4368.58	0.37083
4567.15	0.11646	4567.15	0.19008	4567.16	0.29039	4567.15	0.37508
4765.72	0.114	4765.72	0.1863	4765.73	0.28262	4765.72	0.37292
4964.29	0.11913	4964.29	0.19077	4964.3	0.28923	4964.29	0.37577
5162.85	0.11408	5162.85	0.19426	5162.87	0.29434	5162.85	0.37194
5361.42	0.1189	5361.42	0.19496	5361.43	0.29755	5361.42	0.37445
5559.99	0.1174	5559.99	0.19341	5560	0.2959	5559.99	0.37458
5758.56	0.11537	5758.56	0.19921	5758.57	0.29767	5758.56	0.37649
5957.12	0.11888	5957.12	0.19892	5957.14	0.30158	5957.12	0.38018
6155.69	0.1138	6155.69	0.19949	6155.7	0.29493	6155.69	0.37706
6354.26	0.11902	6354.26	0.20175	6354.27	0.30102	6354.26	0.3831
6552.83	0.11577	6552.83	0.20232	6552.84	0.29575	6552.83	0.38371
6751.4	0.11959	6751.4	0.20416	6751.41	0.29833	6751.4	0.38732
6949.96	0.11769	6949.96	0.20402	6949.97	0.30093	6949.96	0.38345
7148.53	0.11729	7148.53	0.20529	7148.54	0.30038	7148.53	0.38475
7347.1	0.11946	7347.1	0.20586	7347.11	0.3048	7347.1	0.38718
7545.67	0.11488	7545.67	0.20628	7545.68	0.30737	7545.67	0.38553
7744.23	0.11837	7744.23	0.20642	7744.25	0.31068	7744.23	0.39142
7942.8	0.1159	7942.8	0.20826	7942.81	0.31154	7942.8	0.38731
8141.37	0.1204	8141.37	0.21023	8141.38	0.31636	8141.37	0.39523
8339.94	0.11647	8339.94	0.20808	8339.95	0.31494	8339.94	0.39308
8538.5	0.11805	8538.5	0.20927	8538.52	0.31872	8538.5	0.39427
8737.07	0.12085	8737.07	0.20974	8737.08	0.3189	8737.07	0.39474
8935.64	0.11583	8935.64	0.20762	8935.65	0.3183	8935.64	0.39262
9134.21	0.11905	9134.21	0.21176	9134.22	0.32361	9134.21	0.39676
9332.78	0.11467	9332.78	0.20766	9332.79	0.31898	9332.78	0.39266
9531.34	0.11869	9531.34	0.21264	9531.35	0.3221	9531.34	0.39764
9729.91	0.11543	9729.91	0.20781	9729.92	0.32013	9729.91	0.39281
9928.48	0.11784	9928.48	0.21213	9928.49	0.32053	9928.48	0.39713
			0.212				0.397

## Sheet: Fig.9
Water content 6%		Water content 8%		Water content 10%		Water content 12%
strain/%	stress/kPa	strain/%	stress/kPa	strain/%	stress/kPa	strain/%	stress/kPa
0.1175	136.846	0.202	140	0.26525	131.337	0.27446	113.644
0.1264	179.207	0.22	160	0.28157	152.582	0.27964	115.929
0.14193	211.836	0.29895	212.914	0.29735	164.598	0.29622	120.536
0.15988	231.507	0.31404	229.622	0.31428	168.431	0.31202	124.501
0.17654	252.869	0.33158	249.993	0.33156	168.538	0.32786	125.92
0.18805	263.021	0.34792	253.044	0.34753	170.681	0.34617	127.703
0.21078	272.791	0.36508	257.88	0.36486	169.12	0.36246	126.842
0.22519	281.481	0.38221	257.164	0.38	176.836	0.37974	129.652
0.24172	289.531	0.3976	258.995	0.39835	177.21	0.39675	130.643
0.25894	296.078	0.41698	264.022	0.41467	183.221	0.41257	131.933
0.27506	304.528	0.43088	265.001	0.43064	184.512	0.4301	133.432
0.2909	309.564	0.44913	264.071	0.44771	185.435	0.44473	135.868
0.30986	318.908	0.46615	265.344	0.46314	190.609	0.46314	137.681
0.32479	322.184	0.48171	270.145	0.48256	187.513	0.47896	136.177
0.34209	328.399	0.49928	272.787	0.49777	190.138	0.49544	138.161
0.35824	337.183	0.5134	272.985	0.51316	193.78	0.51298	139.879
0.3748	343.583	0.53145	275.159	0.53151	194.106	0.52958	140.679
0.39285	346.876	0.54851	271.547	0.54816	197.933	0.54646	140.109
0.4094	349.466	0.56532	276.751	0.5641	199.024	0.56225	139.994
0.4244	350.363	0.58179	276.796	0.58179	200.849	0.57988	140.883
0.44489	354.481	0.59838	279.214	0.59742	202.755	0.59557	141.735
0.4562	357.918	0.61458	278.712	0.61458	200.548	0.61204	142.104
0.47245	358.105	0.63138	281.957	0.63137	202.422	0.62855	139.852
0.49159	360.263	0.64857	282.361	0.64807	202.344	0.64605	140.197
0.50824	361.856	0.66694	284.809	0.66452	200.304	0.6624	141.623
0.52426	361.793	0.68182	285.381	0.68122	204.645	0.67852	141.628
0.54175	362.535	0.69701	286.518	0.69814	200.597	0.69423	142.596
0.55986	367.884	0.71337	285.731	0.71633	207.689	0.71207	144.409
0.57427	365.091	0.7329	286.352	0.73158	204.978	0.72876	142
0.5914	366.186	0.74777	288.164	0.74648	207.349	0.74418	143
0.60917	375.781	0.76408	286.677	0.76214	208.38	0.76324	142.066
0.62626	371.412	0.782	286.488	0.78081	208.742	0.77917	143.994
0.6417	367.581	0.79964	287.073	0.79836	209.754	0.79598	143.885
0.65804	370.98	0.81524	287.909	0.8153	209.872	0.81166	144.748
0.67566	373.02	0.83235	283.888	0.83195	212.54	0.82925	144.169
0.69193	373.847	0.84811	290.96	0.84855	208.176	0.84602	145.76
0.70804	375.494	0.86489	285.493	0.86512	210.208	0.86257	146.799
0.7259	376.271	0.88133	286.818	0.8818	210.621	0.87929	147.96
0.74115	375.23	0.89891	287.892	0.89816	210.918	0.89592	148.682
0.75957	376.949	0.91463	287.362	0.91447	210.636	0.91357	147.596
0.77592	373.127	0.92983	285.552	0.93101	212.686	0.92993	149.134
0.79077	370.31	0.94797	287.242	0.94819	208.938	0.944	150.039
0.80469	372.869	0.96311	286.459	0.96328	215.422	0.96339	150.54
0.82497	372.868	0.9828	287.461	0.98057	208.284	0.98018	150.241
0.83814	368.241	0.99902	286.128	0.99737	211.127	0.99794	149.578
0.86147	373.547	1.01521	284.166	1.01512	211.693	1.01229	148.906
0.87516	377.119	1.03046	280.969	1.03117	211.345	1.02953	149.43
0.89184	367.696	1.04764	284.759	1.04671	214.617	1.04488	145.826
0.90971	370.13	1.06678	284.435	1.06511	215.364	1.06373	147.94
0.92152	369.888	1.08115	282.598	1.08129	210.969	1.07945	147.836
0.94011	370.406	1.09725	280.035	1.09677	213.269	1.09623	148.793
0.95753	372.776	1.11547	285.195	1.11365	211.114	1.11278	146.05
0.97447	371.86	1.13094	283.721	1.12989	210.896	1.12983	144.564
0.99175	362.962	1.14784	283.635	1.14719	211.576	1.14658	148.7
1.00856	366.946	1.16399	281.236	1.16408	212.107	1.16218	145.519
1.02574	368.135	1.18082	283.453	1.18173	210.899	1.17864	145.171
1.04198	366.53	1.19782	280.754	1.19775	209.443	1.19672	143.793
1.05854	364.412	1.21347	277.005	1.21372	209.687	1.21146	143.996
1.07582	363.32	1.23247	281.967	1.23192	211.844	1.2318	142.503
1.09164	360.22	1.24795	281.147	1.24965	209.5	1.24695	144.212
1.10799	362.012	1.26584	278.471	1.26598	211.35	1.26243	142.952
1.12441	363.545	1.28153	278.942	1.28057	209.913	1.27783	140.004
1.1423	362.856	1.29727	276.996	1.2967	212.415	1.29635	142.456
1.15923	362.141	1.31391	279.125	1.31424	210.699	1.31333	146.373
1.17524	356.93	1.33042	276.996	1.33197	208.207	1.32928	140.406
1.19176	353.172	1.34581	276.166	1.3472	204.711	1.3454	139.326
1.20798	361.799	1.36472	279.139	1.3639	204.25	1.36259	141.63
1.22501	358.702	1.38103	275.598	1.38155	208.701	1.37926	140.75
1.24181	354.366	1.39732	276.072	1.3984	209.732	1.39535	140.83
1.2581	354.327	1.41499	275.937	1.41413	208.311	1.41294	142.394
1.27518	353.859	1.43131	274.422	1.43123	206.667	1.42821	139.688
1.29155	350.063	1.44829	274.879	1.44726	203.297	1.44676	140.153
1.30853	348.589	1.46578	277.657	1.46292	204.771	1.46202	141.29
1.32543	353.09	1.48184	273.357	1.48217	206.943	1.47981	141.94
1.34218	346.391	1.49849	274.977	1.49751	205.772	1.49776	140.039
1.35706	346.224	1.51495	273.159	1.51407	205.356	1.51249	141.585
1.37528	346.185	1.532	271.511	1.53042	206.752	1.52839	137.766
1.39335	347.72	1.54812	272.018	1.54639	206.35	1.54448	140.252
1.40875	345.317	1.56498	272.441	1.56521	207.037	1.56288	136.263
1.42452	343.436	1.58257	272.242	1.58341	203.728	1.57884	139.087
1.44206	345.742	1.59858	271.989	1.59854	205.208	1.59602	140.209
1.45764	338.276	1.61458	275.1	1.61494	202.128	1.6124	139.867
1.47354	343.768	1.63178	269.885	1.6305	198.077	1.62864	139.207
1.4925	340.576	1.64844	270.35	1.64849	206.299	1.6462	137.375
1.50874	340.451	1.66693	269.233	1.66497	201.1	1.66328	134.616
1.52712	341.211	1.6815	270.084	1.681	202.679	1.67883	137.77
1.54157	339.337	1.699	264.922	1.69878	202.802	1.69787	133.824
1.55869	340.288	1.71546	268.261	1.71504	203.263	1.7108	134.054
1.57464	335.219	1.73129	265.058	1.73183	201.765	1.72783	136.181
1.59083	337.422	1.74642	264.405	1.74824	201.694	1.7439	134.045
1.60901	337.395	1.76397	267.325	1.76569	203.151	1.76289	135.661
1.62483	340.773	1.78137	264.355	1.7817	202.725	1.77947	132.774
1.64152	335.213	1.79839	269.418	1.8004	196.714	1.79569	133.869
1.65818	337.936	1.81427	267.774	1.81316	198.258	1.81308	133.306
1.67517	334.678	1.83143	261.218	1.82932	197.179	1.8291	132.527
1.69258	330.877	1.84876	264.836	1.84859	197.175	1.84576	133.253
1.70924	332.194	1.86599	260.037	1.86368	195.037	1.86295	132.827
1.72369	323.357	1.88322	267.667	1.88109	197.646	1.87938	134.935
1.74226	332.666	1.89704	259.779	1.8973	198.509	1.89578	131.229
1.75724	331.135	1.91541	257.818	1.91524	195.498	1.91301	132.282
1.77642	332.169	1.93149	263.173	1.93091	199.136	1.92863	128.715
1.7927	332.034	1.94768	263.471	1.94972	195.917	1.94574	133.39
1.80804	324.589	1.96352	259.004	1.96335	198.578	1.96219	129.147
1.82715	324.337	1.97995	263.76	1.98093	199.326	1.98127	128.06
1.84282	324.588	1.99814	263.286	2.00037	200.153	1.99751	131.353
1.86187	318.881	2.01503	257.451	2.01349	197.356	2.01294	131.239
1.87619	318.727	2.03261	260.424	2.0297	197.167	2.02957	130.089
1.89176	323.76	2.04792	256.366	2.04624	197.263	2.04613	130.069
1.90877	315.636	2.06472	257.592	2.06429	199.604	2.06269	129.624
1.92475	320.014	2.08225	258.796	2.08173	195.731	2.07916	129.694
1.94244	319.366	2.09838	256.83	2.09671	196.237	2.09569	129.289
1.95823	320.507	2.11545	255.072	2.11324	198.491	2.11136	129.58
1.97602	319.733	2.13066	254.917	2.1314	197.096	2.12846	131.071
1.99159	316.968	2.14791	253.482	2.14753	192.878	2.14501	130.983
2.00767	312.714	2.16516	255.272	2.1649	197.038	2.16398	130.121
2.02668	317.23	2.18085	252.128	2.18195	193.266	2.1809	123.777
2.04178	311.279	2.19878	254.347	2.19796	192.958	2.19396	126.446
2.05732	311.964	2.21591	254.458	2.2146	196.091	2.21253	126.965
2.07349	310.159	2.23279	254.26	2.23211	198.484	2.22672	125.797
2.09261	311.326	2.24624	249.266	2.24787	195.913	2.24507	125.197
2.11247	308.978	2.26346	250.15	2.26444	194.698	2.26218	125.691
2.12627	313.825	2.28089	251.33	2.28196	195.085	2.27958	125.121
2.14157	310.578	2.29992	250.697	2.2972	194.272	2.29475	122.15
2.15793	308.925	2.31409	251.36	2.31565	194.333	2.3123	126.812
2.17459	309.383	2.33117	252.095	2.33162	198.133	2.32926	124.339
2.19079	308.886	2.34892	251.171	2.34699	192.905	2.34614	123.271
2.20783	303.995	2.36483	246.642	2.36332	193.576	2.36111	123.207
2.22615	310.076	2.38188	249.99	2.37946	195.084	2.37827	122.422
2.24207	303.813	2.39803	245.725	2.39853	195.262	2.39618	121.71
2.25865	302.188	2.41531	249.054	2.4152	196.097	2.41201	123.117
2.27487	302.919	2.43107	247.099	2.4299	193.895	2.42967	125.285
2.29266	301.797	2.44756	252	2.4471	190.739	2.44336	121.35
2.30771	302.796	2.46495	249.761	2.46247	197.182	2.46046	125.847
2.32526	299.419	2.48086	243.666	2.47956	194.035	2.4806	124.741
2.34076	301.142	2.49827	241.982	2.49614	198.174	2.49662	123.372
2.36063	299.477	2.51572	249.725	2.51467	192.896	2.51355	126.224
2.37713	297.312	2.53195	247.178	2.53037	191.728	2.52974	121.697
2.3893	296.012	2.54823	248.526	2.54888	191.983	2.54708	125.609
2.40872	299.036	2.56475	246.934	2.5646	192.147	2.56222	123.845
2.42598	293.529	2.58069	243.375	2.5815	193.467	2.57879	119.681
2.44186	287.879	2.59816	241.545	2.59802	190.471	2.59608	123.777
2.45882	292.092	2.61497	245.556	2.61598	187.208	2.6121	123.375
2.47547	291.823	2.63152	242.27	2.63039	192.635	2.62973	125.676
2.49171	291.822	2.64799	243.941	2.64871	191.929	2.6435	123.861
2.50909	290.098	2.66505	244.086	2.66517	189.022	2.66198	120.417
2.52521	291.723	2.68207	244.092	2.68088	192.351	2.68013	119.844
2.54164	283.657	2.69891	246.759	2.69942	187.685	2.69637	120.689
2.55731	287.366	2.71594	245.848	2.71616	192.006	2.71317	121.903
2.57357	287.442	2.7313	245.648	2.73006	195.766	2.7296	121.555
2.59186	280.439	2.74843	236.549	2.74716	191.951	2.74498	121.273
2.60798	284.591	2.7643	241.414	2.7646	191.767	2.76197	119.052
2.62733	283.767	2.78206	245.784	2.78186	190.652	2.78034	118.412
2.64415	283.793	2.79863	240.974	2.7983	188.456	2.79598	119.149
2.65806	283.383	2.81401	241.35	2.81355	189.343	2.81287	118.458
2.67529	280.871	2.83029	239.572	2.83064	193.618	2.82886	120.732
2.69145	282.015	2.84804	237.953	2.84585	193.819	2.84637	119.397
2.70654	281.104	2.86469	242.522	2.86545	188.738	2.86182	117.198
2.72697	276.913	2.88207	235.456	2.88067	192.579	2.87905	115.69
2.74183	276.85	2.89789	238.832	2.89836	191.236	2.89619	115.763
2.75832	275.68	2.91521	239.125	2.91384	192.255	2.91212	117.811
2.77549	275.108	2.93209	240.187	2.93176	190.744	2.93088	116.944
2.79133	274.796	2.94745	236.129	2.94789	191.47	2.94752	118.961
2.80747	274.065	2.96629	238.574	2.96455	190.387	2.96211	120.269
2.82516	274.091	2.98303	235.288	2.98137	191.55	2.97716	121.709
2.84181	269.023	2.99785	235.92	2.99795	189.139	2.99685	119.772
2.85804	274.442	3.01477	236.415	3.01442	189.106	3.01233	118.41
2.87592	275.636	3.03226	236.183	3.02962	190.091	3.02804	116.662
2.89407	265.785	3.04777	238.063	3.04824	189.906	3.04426	119.326
2.90889	265.432	3.06487	238.007	3.06572	189.173	3.06277	119.407
2.92564	266.657	3.08084	231.651	3.08214	188.322	3.0796	118.943
2.94115	269.819	3.09895	239.625	3.0978	188.389	3.09611	118.881
2.9591	263.714	3.11433	236.779	3.11585	189.356	3.11286	116.67
2.97453	262.199	3.13213	238.01	3.12994	189.834	3.12895	114.835
2.99125	262.969	3.14765	238.084	3.14786	189.736	3.14567	117.139
3.00819	258.545	3.16551	232.778	3.1644	192.209	3.16325	115.564
3.02477	257.913	3.18063	235.554	3.1829	187.086	3.17856	117.609
3.04214	258.151	3.19704	234.172	3.19511	186.817	3.19769	116.765
3.05864	255.979	3.21426	234.323	3.21204	189.979	3.21356	117.941
3.0744	260.903	3.23223	238.184	3.232	188.55	3.22848	116.866
3.09154	259.296	3.24846	234.978	3.24713	187.987	3.24787	119.977
3.10766	262.332	3.26665	233.267	3.2651	187.711	3.26247	115.269
3.12738	258.399	3.28129	235.329	3.28056	189.994	3.2786	112.48
3.13987	259.52	3.30042	231.814	3.29626	187.771	3.29544	114.248
3.15896	259.714	3.31338	233.549	3.31565	188.746	3.31221	115.625
3.17494	255.848	3.33045	235.114	3.33099	189.117	3.32964	113.983
3.19177	254.929	3.3502	230.68	3.3464	187.913	3.34638	118.101
3.20901	254.582	3.36401	231.262	3.36377	189.816	3.36265	115.141
3.22558	256.941	3.38098	230.841	3.38133	188.386	3.37892	114.621
3.24226	256.225	3.39752	232.802	3.39845	190.081	3.39616	112.91
3.25851	254.574	3.41622	227.384	3.4146	188.422	3.41248	113.388
3.27471	253.815	3.43233	229.121	3.43065	186.918	3.42886	114.806
3.29187	252.526	3.44909	232.67	3.4482	188.647	3.44645	114.702
3.30763	255.522	3.46111	230.879	3.46473	187.417	3.46243	114.491
3.32608	250.081	3.4837	230.239	3.48089	187.917	3.47795	116.189
3.34155	251.584	3.49726	228.788	3.49763	189.215	3.49657	116.561
3.35758	246.799	3.5136	230.084	3.51462	186.335	3.51242	115.985
3.37737	248.386	3.53314	230.056	3.53139	190.439	3.53027	114.2
3.3931	242.766	3.54842	226.836	3.54773	187.044	3.54527	117.177
3.4081	242.992	3.56531	229.491	3.56467	187.854	3.56323	115.608
3.42585	244.837	3.58278	228.443	3.58185	189.623	3.57982	118.027
3.44157	247.095	3.59895	227.853	3.59776	189.888	3.59594	116.789
3.4584	244.287	3.61483	225.949	3.61362	186.495	3.61327	115.049
3.4762	244.685	3.63065	228.098	3.63015	187.691	3.62925	114.972
3.49167	239.951	3.6491	228.65	3.64694	190.278	3.64662	117.121
3.50874	241.818	3.66358	228.24	3.66428	187.756	3.66266	117.402
3.52545	241.339	3.68138	227.955	3.68028	190.32	3.67812	118.371
3.54073	235.242	3.69876	229.311	3.70011	188.928	3.69597	116.638
3.55862	236.471	3.71511	229.024	3.71504	190.012	3.71174	116.98
3.57586	243.703	3.73109	225.394	3.73096	188.935	3.72858	116.959
3.59155	239.418	3.7468	227.29	3.74873	187.837	3.74659	118.573
3.61005	239.239	3.76562	225.91	3.7657	189.846	3.76264	118.584
3.6264	235.761	3.78265	226.473	3.78301	191.771	3.77948	118.7
3.64182	236.721	3.79676	221.515	3.8001	189.883	3.79648	115.761
3.65915	236.59	3.81505	227.508	3.81513	190.505	3.81356	114.928
3.67471	236.391	3.83175	227.796	3.83137	185.993	3.82706	120.011
3.69273	236.262	3.84785	225.682	3.84759	189.187	3.84732	114.888
3.70704	237.016	3.86371	227.65	3.86365	189.132	3.86154	115.762
3.72369	238.75	3.88274	226.879	3.88098	188.758	3.87942	113.36
3.74143	239.133	3.89801	228.821	3.90056	187.28	3.89548	113.88
3.75822	231.46	3.91693	225.207	3.91357	186.353	3.91315	112.834
3.77476	233.066	3.93261	225.993	3.93144	187.825	3.92888	117.882
3.79178	235.308	3.94859	226.425	3.94751	190.961	3.94746	117.217
3.80852	234.246	3.9648	223.305	3.9643	187.46	3.96228	112.314
3.8252	233.202	3.98361	224.3	3.98107	186.395	3.97966	114.123
3.84251	234.1	3.99798	223.222	3.9977	190.656	3.99635	113.453
3.85855	229.589	4.01609	224.241	4.01423	188.868	4.01234	114.921
3.87387	235.192	4.03266	223.666	4.03145	189.106	4.02853	115.386
3.88959	229.935	4.04851	224.656	4.04804	190.091	4.04541	115.605
3.9086	226.773	4.0658	223.912	4.06438	189.906	4.06168	114.765
3.92392	231.348	4.07988	223.683	4.08172	189.173	4.07848	114.117
3.94293	227.638	4.09865	221.555	4.09676	188.322	4.09564	114.697
3.95929	228.361	4.11513	223.072	4.11561	188.389	4.11246	113.573
3.97495	227.086	4.13072	222.001	4.13206	189.356	4.13064	118.268
3.99049	229.776	4.149	223.784	4.14806	189.834	4.14653	116.017
4.00764	229.179	4.1649	221.414	4.16505	189.736	4.16283	119.88
4.02503	231.552	4.18134	222.444	4.18191	192.209	4.17801	118.994
4.04194	228.823	4.19901	220.549	4.19671	187.086	4.19784	112.044
4.05794	228.315	4.21577	222.49	4.21387	186.817	4.21177	117.435
4.07502	229.253	4.23264	220.865	4.23085	189.979	4.22945	118.43
4.09098	226.041	4.24594	221.058	4.24822	188.55	4.24857	115.802
4.10957	227.555	4.26209	220.158	4.26401	187.987	4.26153	117.479
4.12436	226.789	4.28185	219.752	4.2793	187.711	4.28003	117.104
4.14027	226.646	4.29758	220.06	4.29885	189.994	4.29541	116.314
4.15846	225.897	4.31454	221.355	4.31693	187.771	4.31196	115.553
4.17607	226.273	4.33115	221.735	4.33004	188.746	4.32911	115.421
4.1932	226.588	4.3492	222.676	4.34721	189.117	4.34577	118.655
4.20807	225.449	4.36575	221.254	4.36533	187.913	4.36231	114.288
4.22304	224.6	4.3815	221.375	4.38345	189.816	4.37937	115.723
4.24115	223.693	4.39796	221.214	4.39701	188.386	4.39548	117.133
4.25792	224.155	4.41495	220.715	4.41332	190.081	4.41227	116.811
4.27374	223.827	4.43192	219.161	4.4322	188.422	4.4283	115.254
4.2928	223.957	4.44777	218.301	4.44747	186.918	4.44563	112.81
4.31009	222.498	4.46473	218.779	4.46468	188.647	4.4622	112.528
4.32762	224.495	4.48222	218.237	4.48319	187.417	4.47713	113.725
4.3433	223.253	4.49823	218.546	4.49667	187.917	4.49592	111.972
4.35869	225.092	4.51455	217.714	4.51397	189.215	4.51289	118.146
4.37542	223.088	4.53425	218.007	4.5298	186.335	4.53031	116.601
4.39153	224.418	4.54687	217.142	4.54661	190.439	4.54806	114.712
4.40737	223.06	4.56581	218.156	4.56608	187.044	4.5631	114.909
4.42527	224.502	4.5815	218.14	4.57902	187.854	4.57921	116.456
4.44264	222.77	4.59872	218.27	4.5989	189.623	4.59584	117.433
4.45755	222.913	4.61445	217.097	4.61461	189.888	4.61224	112.904
4.47421	221.646	4.63238	217.183	4.63216	186.495	4.62925	114.933
4.48947	221.753	4.64844	218.804	4.65055	187.691	4.64603	120.965
4.50975	221.595	4.66433	218.626	4.66325	190.278	4.66155	113.247
4.528	221.041	4.68145	218.627	4.68064	187.756	4.67959	119.416
4.54221	220.017	4.69884	217.309	4.69875	190.32	4.6967	117.362
4.55746	220.011	4.7158	216.792	4.71465	188.928	4.71163	115.502
4.57426	221.652	4.73196	218.322	4.73309	190.012	4.72819	116.408
4.5918	221.069	4.74834	217.397	4.74682	188.935	4.74601	119.564
4.60858	218.446	4.76419	216.927	4.76457	187.837	4.76248	116.812
4.62552	224.051	4.7823	217.013	4.77996	189.846	4.77982	117.57
4.64123	224.27	4.79798	215.662	4.79732	191.771	4.79709	118.608
4.65781	222.273	4.81581	214.876	4.81472	189.883	4.81172	117.232
4.67567	221.692	4.8311	216.664	4.8315	190.505	4.82955	118.535
4.69275	220.488	4.84738	216.027	4.84763	185.993	4.84597	122.004
4.70995	221.366	4.86494	217.8	4.86449	189.187	4.86236	117.496
4.72604	221.26	4.88148	213.06	4.88088	189.132	4.87851	116.583
4.74073	221.837	4.89671	210.406	4.89904	188.758	4.89505	118.824
4.75937	221.938	4.91556	217.373	4.91427	188.28	4.9108	119.527
4.77568	222.088	4.93292	213.801	4.93168	187.353	4.92818	117.595
4.79157	221.732	4.94846	213.586	4.94755	188.825	4.9453	117.119
4.80838	220.122	4.9651	214.709	4.96283	191.961	4.96192	116.331
4.82458	221.271	4.98232	218.637	4.98143	188.46	4.97964	117.837
4.84153	222.131	4.9984	211.783	4.99918	187.395	4.99555	118.076
4.85815	221.081	5.01455	210.408	5.0134	188.656	5.01314	117.956
4.87444	223.502	5.03301	214	5.0315	186.868	5.03194	116.164
4.8927	222.989	5.04869	211.933	5.04791	187.106	5.04731	117.682
4.90892	221.904	5.06498	212.522	5.06519	188.091	5.06131	113.904
4.92504	221.634	5.08078	209.328	5.0798	187.906	5.0797	117.208
4.94293	222.652	5.09815	209.899	5.0988	187.173	5.09643	116.316
4.95728	220.875	5.11489	211.51	5.11466	188.46	5.11167	114.934
4.9753	223.82	5.13157	213.255	5.13063	187.395	5.12916	115.519
4.99192	223.716	5.148	213.206	5.14723	188.656	5.14571	116.062
5.00805	221.572	5.16504	214.083	5.16422	186.868	5.16288	119.393
5.02517	222.188	5.18285	213.187	5.18177	187.106	5.17976	116.889
5.04079	223.862	5.19791	215.747	5.19712	188.091	5.19658	118.798
5.0599	221.31	5.2138	214.824	5.21403	187.906	5.21349	114.314
5.07449	223.783	5.22874	215.5	5.2319	187.173	5.2298	116.959
5.08923	222.201	5.24968	213.892	5.24829	188.46	5.2454	117.156
5.10623	221.741	5.26654	212.534	5.26561	187.395	5.26277	117.451
5.12127	221.748	5.2807	209.615	5.28141	188.656	5.27725	120.535
5.14529	221.486	5.29983	213.864	5.29677	186.868	5.29626	119.059
5.15789	222.927	5.31497	215.873	5.3143	187.106	5.31187	120.232
5.17725	220.15	5.33179	214.412	5.33132	188.091	5.33182	121.107
5.18856	221.264	5.34981	211.769	5.34796	187.906	5.34386	122.775
5.20531	222.267	5.36488	213.048	5.36346	187.173	5.36133	119.782
5.22214	219.397	5.38186	214.747	5.38139	188.46	5.37915	119.115
5.23995	220.723	5.39762	212.17	5.39829	187.395	5.39552	121.458
5.25486	218.243	5.41437	209.257	5.41507	188.656	5.41142	118.697
5.27686	218.1	5.431	212.656	5.4304	186.868	5.4292	121.681
5.29051	219.802	5.44932	212.871	5.44795	187.106	5.44673	119.643
5.30939	220.552	5.46436	213.126	5.46299	188.091	5.46157	118.974
5.32761	222.152	5.48183	210.618	5.4812	187.906	5.47916	119.424
5.3391	220.674	5.49869	211.586	5.49849	187.173	5.49571	120.597
5.35806	219.962	5.51484	211.608	5.51397	185.917	5.51278	120.551
5.37554	219.746	5.5315	211.63	5.53199	187.215	5.52982	118.198
5.39161	223.853	5.54879	214.096	5.54806	184.335	5.54507	118.368
5.40766	223.128	5.56383	208.13	5.56416	188.439	5.56244	118.627
5.42541	221.099	5.58186	216.495	5.58031	188.46	5.57866	118.437
5.44145	221.667	5.59759	212.235	5.59816	187.395	5.59539	120.62
5.4585	223.191	5.61595	212.523	5.61472	188.656	5.61116	120.087
5.47476	223.139	5.63063	210.843	5.63088	189.868	5.62949	119.186
5.49108	221.141	5.64739	211.151	5.64671	187.106	5.64439	120.034
5.50776	222.476	5.66437	212.981	5.6652	188.091	5.66356	117.77
5.52588	220.44	5.67954	210.471	5.68151	187.906	5.68146	121.309
5.54098	223.419	5.69676	212.345	5.69763	187.173	5.69392	119.609
5.55835	222.15	5.71521	212.015	5.71535	188.32	5.71353	117.417
5.57417	222.195	5.73164	214.556	5.73156	186.928	5.72984	119.001
5.5936	224.504	5.74891	207.766	5.74912	188.012	5.74534	121.145
5.60868	223.334	5.76551	209.846	5.76428	188.935	5.76229	115.736
5.62449	223.386	5.78126	215.208	5.78087	187.837	5.77898	117.5
5.64201	220.561	5.79827	212.649	5.79835	187.846	5.79653	118.119
5.65737	222.379	5.81497	209.294	5.8145	189.771	5.81298	118.822
5.67558	224.167	5.83128	208.992	5.8316	187.883	5.828	115.896
5.69129	223.71	5.84863	211.974	5.84795	188.505	5.84575	115.76
5.70804	221.937	5.86542	211.93	5.8649	188.993	5.86254	120.172
5.72508	224.122	5.88021	213.166	5.88142	187.187	5.8791	120.036
5.74137	224.34	5.89807	206.301	5.89786	187.132	5.89584	115.506
5.75855	222.287	5.91325	212.329	5.91605	187.758	5.91161	118.355
5.77547	222.393	5.92969	212.665	5.93071	187.28	5.92966	119.227
5.79198	223.384	5.94773	213.011	5.9475	187.353	5.94468	118.414
5.8094	224.8	5.96553	207.429	5.96281	188.825	5.96158	117.434
5.82468	223.653	5.98325	208.789	5.98222	188.961	5.97909	120.644
5.84078	222.04	5.99814	214.012	5.99849	187.46	5.99657	118.979
5.8577	223.843	6.01479	211.892	6.0165	188.395	6.01142	119.734
5.8752	224.112
5.8906	224.33
5.90761	222.277
5.92769	222.383
5.94523	223.374
5.95449	224.79
5.97777	223.643
5.99168	222.03
6.00902	223.833

## Sheet: Fig.10
Before dynamic load		After dynamic load
Water content	stress/kPa	Water content	stress/kPa
6	377.119	6	405.57
8	290	8	327.9
10	210.62	10	303.93
12	151.5	12	288.37

## Sheet: Fig.11
Confining pressure:50kPa		Confining pressure:100kPa		Confining pressure:150kPa
Number ofvibrations /time	strain/%	Number ofvibrations /time	strain/%	Number ofvibrations /time	strain/%
0.08952	3.42727e-05	0.10482	0.00499	0.09277	-0.0083
198.657	0.30112	233.926	0.16998	198.66	0.08232
337.893	0.37248	397.24	0.21743	397.228	0.10693
595.793	0.4043	595.808	0.24796	595.796	0.11287
794.36	0.42159	794.376	0.25642	794.364	0.12683
992.928	0.4341	992.943	0.2636	992.931	0.13035
1191.5	0.44642	1191.51	0.26378	1191.5	0.13587
1390.06	0.45635	1390.08	0.27144	1390.07	0.14042
1588.63	0.46261	1588.65	0.27165	1588.63	0.1437
1787.2	0.45874	1787.21	0.2794	1787.2	0.14859
1985.77	0.4696	1985.78	0.27211	1985.77	0.15157
2184.33	0.47603	2184.35	0.2794	2184.34	0.15667
2417.24	0.48118	2382.92	0.27494	2382.91	0.1602
2597.81	0.4902	2581.49	0.27642	2581.47	0.15971
2780.04	0.49038	2780.05	0.28499	2780.04	0.16363
2978.61	0.48983	2978.62	0.28121	2978.61	0.16135
3166.89	0.48321	3177.19	0.28891	3177.18	0.16542
3375.74	0.49111	3375.76	0.28213	3375.74	0.16827
3574.31	0.49626	3574.32	0.28984	3574.31	0.17096
3772.88	0.49387	3772.89	0.28487	3772.88	0.16815
3971.44	0.49976	3971.46	0.28496	3971.45	0.17235
4170.01	0.49829	4170.03	0.28749	4170.01	0.17225
4368.58	0.5005	4368.59	0.28348	4368.58	0.17583
4567.15	0.49682	4567.16	0.29039	4567.15	0.18008
4765.71	0.50197	4765.73	0.28262	4765.72	0.1763
4964.28	0.50454	4964.3	0.28923	4964.29	0.18077
5162.85	0.50233	5162.87	0.29434	5162.85	0.18426
5361.42	0.50215	5361.43	0.29755	5361.42	0.18496
5559.99	0.5062	5560	0.2959	5559.99	0.18341
5758.55	0.50417	5758.57	0.29767	5758.56	0.18921
5957.12	0.50932	5957.14	0.30158	5957.12	0.18892
6155.69	0.50399	6155.7	0.29493	6155.69	0.18949
6354.26	0.50896	6354.27	0.30102	6354.26	0.19175
6552.82	0.50656	6552.84	0.29575	6552.83	0.19232
6751.39	0.49682	6751.41	0.29833	6751.4	0.19416
6949.96	0.50399	6949.97	0.30093	6949.96	0.19402
7148.53	0.50307	7148.54	0.30038	7148.53	0.19529
7347.09	0.50289	7347.11	0.3048	7347.1	0.19586
7545.66	0.50767	7545.68	0.30737	7545.67	0.19628
7744.23	0.50491	7744.25	0.31068	7744.23	0.19642
7942.8	0.50215	7942.81	0.31154	7942.8	0.19826
8141.37	0.5073	8141.38	0.31636	8141.37	0.20023
8339.93	0.50197	8339.95	0.31494	8339.94	0.19808
8538.5	0.50528	8538.52	0.31872	8538.5	0.19927
8737.07	0.50362	8737.08	0.3189	8737.07	0.19974
8935.64	0.50656	8935.65	0.3183	8935.64	0.19762
9120.38	0.50822	9134.22	0.32361	9134.21	0.20176
9350.21	0.50932	9332.79	0.31898	9330.78	0.19766
9531.34	0.5108	9531.35	0.3221	9531.34	0.20264
9729.91	0.51061	9729.92	0.32013	9729.91	0.19781
9928.47	0.51116	9928.49	0.32053	9928.48	0.20213
--	0.51

## Sheet: Fig.12
Confining pressure:50kPa		Confining pressure:100kPa		Confining pressure:150kPa
strain/%	stress/kPa	strain/%	stress/kPa	strain/%	stress/kPa
0.39	68	0.26525	131.337	0.21272	151.283
0.5	81.2447	0.28157	152.582	0.24493	177.805
0.6456	89.8713	0.29735	164.598	0.31004	193.675
0.6624	91.1597	0.31428	168.431	0.32197	207.17
0.67829	92.1315	0.33156	168.538	0.34329	209.621
0.69718	92.895	0.34753	170.681	0.36219	215.145
0.71381	96.6476	0.36486	169.12	0.37853	220.083
0.73087	94.5072	0.38	176.836	0.39036	222.987
0.74639	97.718	0.39835	177.21	0.4096	226.552
0.76382	97.0553	0.41467	183.221	0.42583	225.258
0.78045	99.6461	0.43064	184.512	0.44207	233.859
0.79571	101.398	0.44771	185.435	0.45818	233.812
0.81295	99.3183	0.46314	190.609	0.47635	238.255
0.82826	99.8601	0.48256	187.513	0.49325	238.435
0.84555	102.143	0.49777	190.138	0.50977	240
0.86197	97.0155	0.51316	193.78	0.52663	241.463
0.88092	99.4913	0.53151	194.106	0.54101	245.613
0.89598	106.195	0.54816	197.933	0.56075	246.771
0.91247	105.315	0.5641	199.024	0.57655	247.383
0.92976	104.27	0.58179	200.849	0.59315	249.453
0.94539	101.974	0.59742	202.755	0.60986	252.372
0.96234	104.776	0.61458	200.548	0.626	256.377
0.97922	107.826	0.63137	202.422	0.64312	256.891
0.996	108.343	0.64807	202.344	0.65888	260.851
1.01109	106.783	0.66452	200.304	0.67517	255.523
1.03133	107.063	0.68122	204.645	0.69176	259.237
1.04672	110.805	0.69814	200.597	0.70884	257.351
1.06252	108.958	0.71633	207.689	0.72554	262.999
1.07996	112.419	0.73158	204.978	0.74267	264.162
1.09585	110.457	0.74648	207.349	0.75956	264.856
1.11334	111.703	0.76214	208.38	0.77629	265.395
1.12927	112.344	0.78081	208.742	0.79246	268.324
1.14711	113.518	0.79836	209.754	0.80923	268.09
1.16343	115.451	0.8153	209.872	0.82664	267.977
1.17872	112.376	0.83195	212.54	0.84232	271.899
1.1962	115.643	0.84855	208.176	0.85915	266.515
1.21302	115.518	0.86512	210.208	0.87409	268.666
1.22987	116.273	0.8818	210.621	0.89427	271.805
1.2481	119.678	0.89816	210.918	0.90961	270.218
1.26411	120.727	0.91447	210.636	0.92802	269.608
1.28024	121.202	0.93101	212.686	0.94293	268.023
1.29783	119.262	0.94819	208.938	0.95925	274.534
1.31327	121.157	0.96328	215.422	0.97581	271.547
1.32956	117.888	0.98057	208.284	0.99307	272.627
1.34455	123.434	0.99737	211.127	1.01028	270.468
1.36365	121.058	1.01512	211.693	1.02465	272.238
1.37894	122.032	1.03117	211.345	1.04261	268.577
1.39659	126.444	1.04671	214.617	1.0595	272.398
1.41234	124.931	1.06511	215.364	1.07602	271.611
1.42973	124.915	1.08129	210.969	1.09294	268.2
1.44606	128.878	1.09677	213.269	1.10797	271.286
1.46347	123.782	1.11365	211.114	1.1261	271.998
1.47956	128.387	1.12989	210.896	1.14203	273.496
1.49528	124.538	1.14719	211.576	1.1585	270.076
1.51139	131.708	1.16408	212.107	1.17569	267.839
1.5305	129.884	1.18173	210.899	1.19198	273.71
1.54642	128.01	1.19775	209.443	1.20901	273.142
1.56405	130.283	1.21372	209.687	1.22701	268.991
1.57968	133.476	1.23192	211.844	1.24377	267.222
1.59654	132.918	1.24965	209.5	1.25875	269.005
1.61319	136.731	1.26598	211.35	1.27466	270.797
1.62809	134.095	1.28057	209.913	1.29263	267.383
1.64866	136.76	1.2967	212.415	1.30736	268.35
1.6631	135.35	1.31424	210.699	1.32589	268.983
1.67907	135.571	1.33197	208.207	1.34235	269.368
1.69499	137.725	1.3472	204.711	1.35907	267.096
1.71343	138.36	1.3639	204.25	1.37617	268.711
1.72948	135.409	1.38155	208.701	1.39186	267.553
1.74593	136.226	1.3984	209.732	1.40857	268.778
1.76194	138.222	1.41413	208.311	1.42681	270.952
1.77923	142.91	1.43123	206.667	1.44154	269.613
1.79667	140.038	1.44726	203.297	1.45786	269.614
1.81363	140.534	1.46292	204.771	1.47744	267.209
1.83001	145.834	1.48217	206.943	1.49123	269.67
1.84627	142.763	1.49751	205.772	1.50963	268.307
1.86376	140.702	1.51407	205.356	1.52546	264.936
1.87852	141.9	1.53042	206.752	1.54216	267.054
1.89702	141.915	1.54639	206.35	1.55881	269.639
1.91186	142.908	1.56521	207.037	1.57491	270.21
1.92905	143.922	1.58341	203.728	1.59241	271.774
1.94623	142.996	1.59854	205.208	1.60894	271.661
1.96508	148.428	1.61494	202.128	1.62497	271.663
1.98132	146.418	1.6305	198.077	1.64331	265.653
1.99671	143.95	1.64849	206.299	1.65931	267.224
2.01249	148.107	1.66497	201.1	1.67634	270.655
2.02813	147.626	1.681	202.679	1.69257	265.361
2.04557	147.306	1.69878	202.802	1.70885	266.065
2.06376	148.731	1.71504	203.263	1.72591	265.142
2.07913	149.8	1.73183	201.765	1.74282	267.798
2.09672	150.437	1.74824	201.694	1.75897	263.474
2.11098	152.174	1.76569	203.151	1.77475	262.84
2.12981	146.63	1.7817	202.725	1.79178	262.826
2.1459	150.569	1.8004	196.714	1.80843	262.725
2.16212	150.458	1.81316	198.258	1.82492	264.949
2.17889	149.649	1.82932	197.179	1.84392	261.966
2.19647	150.437	1.84859	197.175	1.85959	263.165
2.21296	151.604	1.86368	195.037	1.87519	263.416
2.22994	152.843	1.88109	197.646	1.89272	262.679
2.24609	154.557	1.8973	198.509	1.90892	261.795
2.26265	148.581	1.91524	195.498	1.92526	262.472
2.27985	145.652	1.93091	199.136	1.94261	261.105
2.29563	148.504	1.94972	195.917	1.95921	261.754
2.3132	153.811	1.96335	198.578	1.97613	257.473
2.32937	152.062	1.98093	199.326	1.99265	257.437
2.3455	151.7	2.00037	200.153	2.00897	258.967
2.36295	152.2	2.01349	197.356	2.02634	261.856
2.38074	151.296	2.0297	197.167	2.04383	260.021
2.39601	147.636	2.04624	197.263	2.05959	260.527
2.41309	151.003	2.06429	199.604	2.07584	261.15
2.42845	146.86	2.08173	195.731	2.09337	257.41
2.44654	152.947	2.09671	196.237	2.10665	259.608
2.464	153.111	2.11324	198.491	2.12707	259.354
2.48138	150.282	2.1314	197.096	2.1436	261.364
2.49693	148.194	2.14753	192.878	2.15937	257.591
2.51361	151.321	2.1649	197.038	2.17544	260.978
2.52848	154.348	2.18195	193.266	2.19304	259.312
2.54668	151.96	2.19796	192.958	2.21011	257.824
2.56438	152.964	2.2146	196.091	2.22588	258.696
2.57954	148.196	2.23211	198.484	2.24311	262.823
2.59643	148.553	2.24787	195.913	2.25904	255.746
2.61234	157.377	2.26444	194.698	2.27772	259.486
2.63032	150.086	2.28196	195.085	2.29222	259.478
2.64634	152.657	2.2972	194.272	2.3103	258.137
2.66327	152.649	2.31565	194.333	2.32522	258.203
2.67902	149.11	2.33162	198.133	2.34291	258.112
2.69652	151.076	2.34699	192.905	2.35999	259.851
2.7142	149.597	2.36332	193.576	2.375	262.863
2.72903	150.104	2.37946	195.084	2.39484	256.9
2.74544	148.861	2.39853	195.262	2.4099	256.624
2.7639	150.884	2.4152	196.097	2.42385	258.757
2.78155	151.846	2.4299	193.895	2.44334	254.984
2.79572	149.229	2.4471	190.739	2.45924	255.274
2.81404	149.65	2.46247	197.182	2.47546	260.643
2.82941	149.761	2.47956	194.035	2.4939	255.903
2.84598	146.638	2.49614	198.174	2.50826	256.571
2.8614	145.23	2.51467	192.896	2.52546	252.273
2.88024	147.612	2.53037	191.728	2.54185	255.067
2.89735	145.087	2.54888	191.983	2.5594	256.726
2.91385	143.52	2.5646	192.147	2.57527	253.778
2.92987	145.28	2.5815	193.467	2.59224	255.64
2.94434	144.849	2.59802	190.471	2.6097	257.666
2.96301	141.049	2.61598	187.208	2.62708	259.379
2.97804	142.366	2.63039	192.635	2.64359	250.686
2.99847	144.4	2.64871	191.929	2.6601	255.03
3.01514	143.597	2.66517	189.022	2.67551	252.724
3.02989	142.843	2.68088	192.351	2.69255	258.751
3.04734	141.206	2.69942	187.685	2.70901	255.978
3.0646	143.837	2.71616	192.006	2.72567	254.512
3.07929	141.711	2.73006	195.766	2.74172	254.974
3.09635	143.694	2.74716	191.951	2.75938	255.548
3.11305	139.732	2.7646	191.767	2.77544	255.088
3.13021	140.785	2.78186	190.652	2.79223	255.626
3.14431	140.256	2.7983	188.456	2.811	254.653
3.16097	141.596	2.81355	189.343	2.82554	254.044
3.18094	139.61	2.83064	193.618	2.8426	255.203
3.19618	137.93	2.84585	193.819	2.8592	254.741
3.2141	137.789	2.86545	188.738	2.876	255.126
3.23036	137.87	2.88067	192.579	2.89213	254.161
3.24695	136.516	2.89836	191.236	2.90954	255.264
3.26225	135.317	2.91384	192.255	2.92583	254.829
3.27894	134.178	2.93176	190.744	2.94266	256.1
3.29849	135.323	2.94789	191.47	2.9593	252.254
3.31294	135.268	2.96455	190.387	2.97483	254.898
3.32987	135.86	2.98137	191.55	2.99255	254.723
3.34694	135.784	2.99795	189.139	3.01029	254.539
3.36228	134.582	3.01442	189.106	3.02591	254.117
3.38014	134.179	3.02962	190.091	3.04266	254.205
3.39529	132.526	3.04824	189.906	3.06021	254.573
3.41235	135.414	3.06572	189.173	3.07602	254.68
3.42971	128.094	3.08214	188.322	3.09284	251.873
3.44638	131.451	3.0978	188.389	3.10846	254.388
3.46276	133.489	3.11585	189.356	3.12574	254.523
3.47985	132.559	3.12994	189.834	3.14118	255.039
3.4967	127.814	3.14786	189.736	3.15898	252.177
3.51306	130.565	3.1644	192.209	3.1758	258.311
3.52929	130.166	3.1829	187.086	3.19277	254.621
3.5455	125.849	3.19511	186.817	3.21035	252.915
3.56325	128.45	3.21204	189.979	3.22537	256.036
3.57943	127.761	3.232	188.55	3.24295	251.61
3.59706	128.43	3.24713	187.987	3.25813	254.111
3.61341	129.486	3.2651	187.711	3.27676	252.52
3.62941	131.299	3.28056	189.994	3.29335	255.216
3.6464	128.377	3.29626	187.771	3.30969	254.404
3.6626	130.479	3.31565	188.746	3.3267	254.683
3.68001	132.228	3.33099	189.117	3.3418	254.922
3.69794	126.5	3.3464	187.913	3.35979	253.543
3.7094	128.768	3.36377	189.816	3.37616	252.868
3.73083	126.991	3.38133	188.386	3.39304	252.364
3.74683	127.515	3.39845	190.081	3.40876	251.24
3.76406	126.011	3.4146	188.422	3.42657	255.402
3.7804	124.196	3.43065	186.918	3.44256	252.077
3.79684	124.705	3.4482	188.647	3.45967	255.484
3.81295	124.282	3.46473	187.417	3.47642	253.497
3.82866	124.035	3.48089	187.917	3.4918	254.506
3.84566	123.737	3.49763	189.215	3.50837	253.293
3.86256	126.015	3.51462	186.335	3.52524	254.257
3.87929	121.449	3.53139	190.439	3.54262	256.058
3.89608	124.431	3.54773	187.044	3.56144	254.405
3.913	122.204	3.56467	187.854	3.57628	253.905
3.9291	117.027	3.58185	189.623	3.59278	254.59
3.94775	122.179	3.59776	189.888	3.60991	253.509
3.96251	124.04	3.61362	186.495	3.62311	254.883
3.97951	118.768	3.63015	187.691	3.64027	253.105
3.99616	117.868	3.64694	190.278	3.65806	252.601
4.01242	118.237	3.66428	187.756	3.67666	254.356
4.0304	121.209	3.68028	190.32	3.69227	254.421
4.04641	122.527	3.70011	188.928	3.70827	255.269
4.06319	119.988	3.71504	190.012	3.72598	252.825
4.0792	117.548	3.73096	188.935	3.74242	252.812
4.09623	121.271	3.74873	187.837	3.75875	252.838
4.11265	118.01	3.7657	189.846	3.77682	253.115
4.12969	118.881	3.78301	191.771	3.79331	252.645
4.1471	120.432	3.8001	189.883	3.80907	253.828
4.16278	117.769	3.81513	190.505	3.82648	253.268
4.17945	119.248	3.83137	185.993	3.84363	252.274
4.19679	116.392	3.84759	189.187	3.85868	251.658
4.21306	115.098	3.86365	189.132	3.87631	250.622
4.2299	121.859	3.88098	188.758	3.89325	251.894
4.24598	115.107	3.90056	187.28	3.9097	249.579
4.26236	112.498	3.91357	186.353	3.92656	251.659
4.27943	117.751	3.93144	187.825	3.94522	253.39
4.29642	114.891	3.94751	190.961	3.95921	251.328
4.31363	116.258	3.9643	187.46	3.9762	247.958
4.32964	116.82	3.98107	186.395	3.9921	249.198
4.34676	117.149	3.9977	190.656	4.01018	252.035
4.36316	114.329	4.01423	188.868	4.02475	246.271
4.38069	113.62	4.03145	189.106	4.0419	245.335
4.39616	114.021	4.04804	190.091	4.05915	249.413
4.41182	112.822	4.06438	189.906	4.0756	245.679
4.42861	114.552	4.08172	189.173	4.09143	250.114
4.4457	116.103	4.09676	188.322	4.10928	250.314
4.46305	116.738	4.11561	188.389	4.12756	251.124
4.48054	114.301	4.13206	189.356	4.14252	249.798
4.49551	113.517	4.14806	189.834	4.15772	255.651
4.51368	114.139	4.16505	189.736	4.17596	252.786
4.53024	112.833	4.18191	192.209	4.1942	251.227
4.54557	110.682	4.19671	187.086	4.20956	250.615
4.56152	113.375	4.21387	186.817	4.22474	250.622
4.57944	110.108	4.23085	189.979	4.24308	251.577
4.59672	112.961	4.24822	188.55	4.25888	251.336
4.6123	107.91	4.26401	187.987	4.2765	252.478
4.62878	111.961	4.2793	187.711	4.29241	254.333
4.64692	109.048	4.29885	189.994	4.30838	252.192
4.66342	108.027	4.31693	187.771	4.32579	249.074
4.6797	111.629	4.33004	188.746	4.34295	254.622
4.69661	111.695	4.34721	189.117	4.35975	255.572
4.71245	111.862	4.36533	187.913	4.37529	251.646
4.73169	111.552	4.38345	189.816	4.39172	251.655
4.74621	113.547	4.39701	188.386	4.40971	252.15
4.76286	110.509	4.41332	190.081	4.42722	251.454
4.77994	110.412	4.4322	188.422	4.44314	251.362
4.79403	111.383	4.44747	186.918	4.45911	250.403
4.81405	112.295	4.46468	188.647	4.47658	251.481
4.83144	110.083	4.48319	187.417	4.49454	250.44
4.84488	112.3	4.49667	187.917	4.50957	252.393
4.86342	110.705	4.51397	189.215	4.5256	252.857
4.88012	113.966	4.5298	186.335	4.54194	249.172
4.89748	111.911	4.54661	190.439	4.5596	251.138
4.91393	114.783	4.56608	187.044	4.57598	250.493
4.92983	112.959	4.57902	187.854	4.59268	250.956
4.94706	113.681	4.5989	189.623	4.61006	250.781
4.96388	107.8	4.61461	189.888	4.62575	246.877
4.97934	110.528	4.63216	186.495	4.64232	248.856
4.99622	109.665	4.65055	187.691	4.65903	243.425
5.01284	109.861	4.66325	190.278	4.67577	249.9
5.03027	111.61	4.68064	187.756	4.69232	245.852
5.04549	110.205	4.69875	190.32	4.70844	251.558
5.06319	112.368	4.71465	188.928	4.72594	249.756
5.08056	108.143	4.73309	190.012	4.74241	247.957
5.09677	109.218	4.74682	188.935	4.75944	246.123
5.11331	108.882	4.76457	187.837	4.77571	249.259
5.12977	108.66	4.77996	189.846	4.79143	246.508
5.14755	107.794	4.79732	191.771	4.81063	250.012
5.16444	111.171	4.81472	189.883	4.8264	248.629
5.18105	109.618	4.8315	190.505	4.84265	249.729
5.19574	110.378	4.84763	185.993	4.85971	249.803
5.21299	111.137	4.86449	189.187	4.87573	248.862
5.2293	114.144	4.88088	189.132	4.8924	253.183
5.24682	113.137	4.89904	188.758	4.90864	249.327
5.26423	109.785	4.91427	188.28	4.92729	249.281
5.27901	110.582	4.93168	187.353	4.94469	247.497
5.2966	111.625	4.94755	188.825	4.9585	247.296
5.31413	109.978	4.96283	191.961	4.97664	249.368
5.32882	111.923	4.98143	188.46	4.9908	248.507
5.34597	110.086	4.99918	187.395	5.00544	249.597
5.36285	110.415	5.0134	188.656	5.02792	249.693
5.37887	113.718	5.0315	186.868	5.04338	249.228
5.39593	112.441	5.04791	187.106	5.06045	251.326
5.41227	109.389	5.06519	188.091	5.07741	252.748
5.42889	113.023	5.0798	187.906	5.09137	249.575
5.44575	111.657	5.0988	187.173	5.1112	247.009
5.46226	116.955	5.11466	188.46	5.12262	249.077
5.48023	110.762	5.13063	187.395	5.14135	248.978
5.49701	113.643	5.14723	188.656	5.15899	245.825
5.51313	114.054	5.16422	186.868	5.175	250.008
5.52955	110.207	5.18177	187.106	5.19278	248.502
5.54632	110.29	5.19712	188.091	5.20943	249.023
5.56274	112.771	5.21403	187.906	5.22657	247.972
5.58011	112.141	5.2319	187.173	5.24258	246.71
5.59601	110.04	5.24829	188.46	5.25857	249.116
5.61325	112.216	5.26561	187.395	5.27588	248.879
5.62916	112.966	5.28141	188.656	5.29207	249.708
5.64695	113.787	5.29677	186.868	5.30836	246.581
5.66396	111.644	5.3143	187.106	5.32702	250.066
5.67869	113.465	5.33132	188.091	5.34259	250.093
5.69674	111.512	5.34796	187.906	5.35905	248.314
5.71287	108.537	5.36346	187.173	5.37535	246.181
5.72792	111.464	5.38139	188.46	5.3928	249.833
5.74642	112.117	5.39829	187.395	5.40901	250.195
5.76243	112.859	5.41507	188.656	5.4253	248.592
5.77992	116.092	5.4304	186.868	5.4436	250.467
5.79669	113.071	5.44795	187.106	5.45859	249.312
5.81209	112.628	5.46299	188.091	5.47498	248.234
5.82962	112.971	5.4812	187.906	5.4924	249.228
5.84552	111.562	5.49849	187.173	5.50877	249.134
5.86307	109.902	5.51397	185.917	5.52514	246.124
5.88005	109.771	5.53199	187.215	5.54288	247.572
5.89735	108.999	5.54806	184.335	5.56136	250.104
5.91128	111.86	5.56416	188.439	5.57412	248.467
5.9276	110.448	5.58031	188.46	5.59494	249.8
5.94502	111.858	5.59816	187.395	5.60916	248.88
5.96236	111.678	5.61472	188.656	5.62779	249.005
5.97828	111.695	5.63088	189.868	5.6433	247.029
5.99715	111.668	5.64671	187.106	5.65804	249.61
6.01308	111.688	5.6652	188.091	5.6754	249.055
6.0288		5.68151	187.906	5.6926	249.228
		5.69763	187.173	5.70859	249.134
		5.71535	188.32	5.7263	246.124
		5.73156	186.928	5.74223	247.572
		5.74912	188.012	5.75935	250.104
		5.76428	188.935	5.77563	248.467
		5.78087	187.837	5.79201	249.8
		5.79835	187.846	5.80921	248.88
		5.8145	189.771	5.82538	249.005
		5.8316	187.883	5.84219	247.029
		5.84795	188.505	5.85944	249.61
		5.8649	188.993	5.87582	249.055
		5.88142	187.187	5.89404	249.228
		5.89786	187.132	5.91251	249.134
		5.91605	187.758	5.92654	246.124
		5.93071	187.28	5.94619	247.572
		5.9475	187.353	5.95948	250.104
		5.96281	188.825	5.97307	248.467
		5.98222	188.961	5.99296	249.8
		5.99849	187.46	6.00971	248.88
		6.0165	188.395	6.02726	249.005

## Sheet: Fig.13
Before dynamic load		After dynamic load
Confining pressure	stress/kPa	Confining pressure	stress/kPa
50	194.78	50	151.6
100	303.93	100	210.62
150	367.67	150	274.5

## Sheet: Fig.15
Loading rate:0.5%/min		Loading rate:0.75%/min		Loading rate:1%/min
strain/%	stress/kPa	strain/%	stress/kPa	strain/%	stress/kPa
0.2093	100.658	0.25034	103.555	0.26525	131.337
0.2187	115.491	0.31969	115.478	0.28157	152.582
0.22663	125.455	0.40313	122.906	0.29735	164.598
0.23543	132.341	0.50521	132.341	0.31428	168.431
0.24268	135.303	0.51699	135.303	0.33156	168.538
0.25162	134.597	0.52855	134.597	0.34753	170.681
0.25968	137.919	0.54282	137.919	0.36486	169.12
0.26807	139.721	0.55521	139.721	0.38	176.836
0.27671	141.051	0.56696	141.051	0.39835	177.21
0.28595	141.908	0.58	141.908	0.41467	183.221
0.29462	143.542	0.59175	143.542	0.43064	184.512
0.30182	145.448	0.60402	145.448	0.44771	185.435
0.31104	148.374	0.61725	148.374	0.46314	190.609
0.31989	150.047	0.62913	150.047	0.48256	187.513
0.32787	148.635	0.64204	148.635	0.49777	190.138
0.33583	151.674	0.65425	151.674	0.51316	193.78
0.34655	152.218	0.6673	152.218	0.53151	194.106
0.35372	150.491	0.67955	150.491	0.54816	197.933
0.36011	149.998	0.69223	149.998	0.5641	199.024
0.3682	152.006	0.70428	152.006	0.58179	200.849
0.3775	151.058	0.71556	151.058	0.59742	202.755
0.38353	152.282	0.73126	152.282	0.61458	200.548
0.39392	152.309	0.74192	152.309	0.63137	202.422
0.40262	154.07	0.75448	154.07	0.64807	202.344
0.41099	159.636	0.767	159.636	0.66452	200.304
0.41622	155.518	0.78168	155.518	0.68122	204.645
0.42967	158.359	0.79117	158.359	0.69814	200.597
0.43404	156.988	0.80307	156.988	0.71633	207.689
0.44294	159.621	0.81368	159.621	0.73158	204.978
0.45219	159.238	0.83192	159.238	0.74648	207.349
0.45945	165.03	0.84068	165.03	0.76214	208.38
0.46785	161.397	0.85573	161.397	0.78081	208.742
0.47675	159.088	0.86873	159.088	0.79836	209.754
0.4862	163.734	0.87854	163.734	0.8153	209.872
0.49333	163.132	0.8916	163.132	0.83195	212.54
0.50346	163.432	0.90319	163.432	0.84855	208.176
0.51064	164.5	0.91691	164.5	0.86512	210.208
0.51804	163.115	0.9283	163.115	0.8818	210.621
0.52653	164.767	0.94293	164.767	0.89816	210.918
0.53506	164.693	0.95444	164.693	0.91447	210.636
0.54414	166.713	0.96594	166.713	0.93101	212.686
0.5533	168.66	0.97946	168.66	0.94819	208.938
0.55988	167.928	0.99101	167.928	0.96328	215.422
0.56855	170.075	1.00485	170.075	0.98057	208.284
0.57626	169.377	1.01686	169.377	0.99737	211.127
0.58474	166.305	1.02939	166.305	1.01512	211.693
0.59222	168.429	1.04189	168.429	1.03117	211.345
0.60166	175.01	1.05506	175.01	1.04671	214.617
0.61026	174.017	1.06677	174.017	1.06511	215.364
0.61879	173.181	1.07799	173.181	1.08129	210.969
0.62707	172.597	1.09176	172.597	1.09677	213.269
0.63713	175.495	1.10489	175.495	1.11365	211.114
0.64334	174.134	1.11736	174.134	1.12989	210.896
0.65095	179.978	1.12898	179.978	1.14719	211.576
0.66041	177.75	1.14355	177.75	1.16408	212.107
0.6682	180.427	1.15266	180.427	1.18173	210.899
0.67515	178.225	1.16498	178.225	1.19775	209.443
0.68288	180.557	1.18018	180.557	1.21372	209.687
0.69548	180.007	1.19456	180.007	1.23192	211.844
0.69994	175.388	1.20632	175.388	1.24965	209.5
0.70834	180.452	1.2178	180.452	1.26598	211.35
0.71869	180.703	1.22943	180.703	1.28057	209.913
0.72551	184.396	1.24296	184.396	1.2967	212.415
0.73395	184.195	1.25466	184.195	1.31424	210.699
0.74094	185.657	1.26617	185.657	1.33197	208.207
0.75268	183.266	1.28006	183.266	1.3472	204.711
0.75821	183.893	1.29025	183.893	1.3639	204.25
0.77008	187.708	1.30456	187.708	1.38155	208.701
0.77752	187.068	1.31618	187.068	1.3984	209.732
0.78535	186.441	1.32956	186.441	1.41413	208.311
0.79348	185.36	1.34149	185.36	1.43123	206.667
0.80087	186.503	1.35442	186.503	1.44726	203.297
0.81029	188.364	1.36734	188.364	1.46292	204.771
0.81991	187.725	1.37996	187.725	1.48217	206.943
0.82517	189.762	1.39171	189.762	1.49751	205.772
0.83575	191.685	1.40408	191.685	1.51407	205.356
0.84371	192.867	1.41599	192.867	1.53042	206.752
0.85197	190.891	1.43012	190.891	1.54639	206.35
0.85968	190.624	1.44168	190.624	1.56521	207.037
0.86854	191.049	1.45422	191.049	1.58341	203.728
0.87694	191.264	1.4658	191.264	1.59854	205.208
0.88407	194.512	1.47931	194.512	1.61494	202.128
0.89295	189.523	1.49385	189.523	1.6305	198.077
0.90244	195.525	1.50453	195.525	1.64849	206.299
0.91217	195.763	1.51683	195.763	1.66497	201.1
0.91737	193.864	1.52992	193.864	1.681	202.679
0.92591	194.083	1.54221	194.083	1.69878	202.802
0.93583	196.704	1.55406	196.704	1.71504	203.263
0.94105	194.873	1.56706	194.873	1.73183	201.765
0.95165	195.4	1.57967	195.4	1.74824	201.694
0.95986	194.513	1.59278	194.513	1.76569	203.151
0.96901	197.671	1.60544	197.671	1.7817	202.725
0.97653	197.722	1.61677	197.722	1.8004	196.714
0.98472	194.255	1.63234	194.255	1.81316	198.258
0.99348	193.059	1.63965	193.059	1.82932	197.179
1.00255	196.317	1.65612	196.317	1.84859	197.175
1.01009	196.498	1.66693	196.498	1.86368	195.037
1.0179	196.59	1.67913	197.889	1.88109	197.646
1.02703	196.293	1.69128	197.629	1.8973	198.509
1.03453	197.383	1.70558	198.636	1.91524	195.498
1.04283	195.6	1.71664	196.853	1.93091	199.136
1.05143	200.057	1.72966	203.949	1.94972	195.917
1.06148	197.5	1.74154	197.5	1.96335	198.578
1.0694	197.211	1.75413	197.211	1.98093	199.326
1.07766	200.219	1.7657	200.219	2.00037	200.153
1.0855	197.647	1.77873	197.647	2.01349	197.356
1.09437	201.854	1.79163	201.854	2.0297	197.167
1.10038	199.738	1.80492	199.738	2.04624	197.263
1.10961	202.043	1.81626	202.043	2.06429	199.604
1.11755	200.637	1.83028	203.637	2.08173	195.731
1.12569	200.625	1.84307	200.625	2.09671	196.237
1.13513	198.806	1.85468	198.806	2.11324	198.491
1.14252	200.377	1.86587	200.377	2.1314	197.096
1.15188	198.808	1.87944	198.808	2.14753	192.878
1.15962	198.989	1.89123	198.989	2.1649	197.038
1.16945	196.429	1.90509	196.429	2.18195	193.266
1.17619	201.595	1.91626	201.595	2.19796	192.958
1.18588	197.085	1.92513	198.373	2.2146	196.091
1.19261	200.156	1.94186	200.156	2.23211	198.484
1.20098	199.66	1.95036	203.523	2.24787	195.913
1.20988	202.533	1.96532	202.533	2.26444	194.698
1.21846	194.709	1.97931	198.571	2.28196	195.085
1.22689	200.255	1.99297	204.117	2.2972	194.272
1.23678	198.67	2.00366	203.815	2.31565	194.333
1.24402	197.68	2.01737	201.563	2.33162	198.133
1.2525	196.491	2.0282	200.324	2.34699	192.905
1.26022	201.033	2.04189	201.033	2.36332	193.576
1.26821	204.632	2.05511	204.632	2.37946	195.084
1.27755	202.022	2.06759	202.022	2.39853	195.262
1.28546	201.126	2.07927	201.126	2.4152	196.097
1.29382	203.989	2.0924	203.989	2.4299	193.895
1.30368	202.079	2.10334	202.079	2.4471	190.739
1.3108	199.331	2.11707	199.331	2.46247	197.182
1.31983	198.568	2.12921	198.568	2.47956	194.035
1.32721	199.264	2.14276	199.264	2.49614	198.174
1.33343	199.075	2.15385	199.075	2.51467	192.896
1.34513	192.002	2.1686	192.002	2.53037	191.728
1.3536	197.894	2.18012	197.894	2.54888	191.983
1.35932	201.523	2.19291	201.523	2.5646	192.147
1.36821	194.052	2.20625	194.052	2.5815	193.467
1.3783	194.256	2.21805	194.256	2.59802	190.471
1.38639	195.57	2.2298	195.57	2.61598	187.208
1.38951	193.78	2.24136	193.78	2.63039	192.635
1.40267	198.6	2.25394	198.6	2.64871	191.929
1.40774	189.705	2.26679	189.705	2.66517	189.022
1.42011	193.556	2.27869	193.556	2.68088	192.351
1.42487	195.742	2.29131	195.742	2.69942	187.685
1.43306	193.439	2.30468	193.439	2.71616	192.006
1.44481	198.025	2.31798	198.025	2.73006	195.766
1.45294	190.129	2.33001	190.129	2.74716	191.951
1.45906	192.811	2.33843	192.811	2.7646	191.767
1.46804	196.66	2.35246	196.66	2.78186	190.652
1.47554	194.351	2.36517	194.351	2.7983	188.456
1.48519	192.396	2.37985	192.396	2.81355	189.343
1.49349	194.178	2.392	194.178	2.83064	193.618
1.502	193.628	2.40519	193.628	2.84585	193.819
1.50929	190.932	2.41786	190.932	2.86545	188.738
1.51946	197.462	2.42937	197.462	2.88067	192.579
1.52688	193.295	2.44323	193.295	2.89836	191.236
1.53493	193.436	2.45453	193.436	2.91384	192.255
1.54354	189.579	2.46765	189.579	2.93176	190.744
1.55121	193.724	2.48033	193.724	2.94789	191.47
1.55988	190.673	2.49258	190.673	2.96455	190.387
1.56817	190.558	2.50481	190.558	2.98137	191.55
1.57664	188.494	2.51733	188.494	2.99795	189.139
1.5843	190.047	2.52968	190.047	3.01442	189.106
1.5939	193.588	2.54074	193.588	3.02962	190.091
1.60013	186.284	2.5532	186.284	3.04824	189.906
1.61106	186.322	2.56496	186.322	3.06572	189.173
1.61687	185.789	2.57761	185.789	3.08214	188.322
1.6283	189.265	2.592	189.265	3.0978	188.389
1.6336	184.249	2.60317	184.249	3.11585	189.356
1.64112	185.936	2.61788	185.936	3.12994	189.834
1.65276	186.409	2.63035	186.409	3.14786	189.736
1.65957	184.502	2.64122	184.502	3.1644	192.209
1.66877	190.547	2.65282	190.547	3.1829	187.086
1.67776	189.965	2.6687	189.965	3.19511	186.817
1.68461	187.404	2.67861	187.404	3.21204	189.979
1.69397	186.273	2.6915	186.273	3.232	188.55
1.70184	186.824	2.70446	186.824	3.24713	187.987
1.70977	188.774	2.71754	188.774	3.2651	187.711
1.71861	184.7	2.73016	184.7	3.28056	189.994
1.72602	185.276	2.74243	185.276	3.29626	187.771
1.73536	185.14	2.75407	185.14	3.31565	188.746
1.74354	184.091	2.76674	184.091	3.33099	189.117
1.75187	184.052	2.7795	184.052	3.3464	187.913
1.75897	187.331	2.79138	187.331	3.36377	189.816
1.76559	183.756	2.80464	183.756	3.38133	188.386
1.77748	179.765	2.81744	179.765	3.39845	190.081
1.78566	179.993	2.82935	179.993	3.4146	188.422
1.79256	181.715	2.84154	181.715	3.43065	186.918
1.80199	182.4	2.85336	182.4	3.4482	188.647
1.80919	181.015	2.86764	181.015	3.46473	187.417
1.81803	183.254	2.8802	183.254	3.48089	187.917
1.82775	183.28	2.89286	183.28	3.49763	189.215
1.83505	178.994	2.90451	178.994	3.51462	186.335
1.84355	179.609	2.91699	179.609	3.53139	190.439
1.84977	178.315	2.92949	178.315	3.54773	187.044
1.85993	179.357	2.94202	179.357	3.56467	187.854
1.86937	183.388	2.95459	183.388	3.58185	189.623
1.87538	180.315	2.96697	180.315	3.59776	189.888
1.88458	179.268	2.97865	179.268	3.61362	186.495
1.89306	176.427	2.99198	176.427	3.63015	187.691
1.90305	178.937	3.00532	178.937	3.64694	190.278
1.91005	178.538	3.01675	178.538	3.66428	187.756
1.91727	174.663	3.02986	174.663	3.68028	190.32
1.92667	178.746	3.0417	178.746	3.70011	188.928
1.9341	177.026	3.05363	177.026	3.71504	190.012
1.94328	177.859	3.0671	177.859	3.73096	188.935
1.95197	177.828	3.07924	177.828	3.74873	187.837
1.9598	175.299	3.09146	175.299	3.7657	189.846
1.96781	173.746	3.10456	173.746	3.78301	191.771
1.97637	179.059	3.11633	179.059	3.8001	189.883
1.98376	178.291	3.13061	178.291	3.81513	190.505
1.9941	174.573	3.1422	174.573	3.83137	185.993
2.00139	178.003	3.15487	178.003	3.84759	189.187
2.01183	176.664	3.16714	176.664	3.86365	189.132
2.01868	175.519	3.1788	175.519	3.88098	188.758
2.02777	173.513	3.19225	173.513	3.90056	187.28
2.03224	175.515	3.20301	175.515	3.91357	186.353
2.04515	174.823	3.21609	174.823	3.93144	187.825
2.05138	176.612	3.22997	176.612	3.94751	190.961
2.05979	175.039	3.24138	175.039	3.9643	187.46
2.07118	175.586	3.25418	175.586	3.98107	186.395
2.07666	173.377	3.26848	173.377	3.9977	190.656
2.08543	172.341	3.27982	172.341	4.01423	188.868
2.09284	174.534	3.28926	174.534	4.03145	189.106
2.10223	173.724	3.30836	173.724	4.04804	190.091
2.10953	171.952	3.31973	171.952	4.06438	189.906
2.11747	172.766	3.32981	172.766	4.08172	189.173
2.12702	172.521	3.34113	172.521	4.09676	188.322
2.13415	174.213	3.35524	174.213	4.11561	188.389
2.14163	172.401	3.36752	172.401	4.13206	189.356
2.1494	172.609	3.38153	172.609	4.14806	189.834
2.15881	172.339	3.39097	172.339	4.16505	189.736
2.16809	173.378	3.40295	173.378	4.18191	192.209
2.17622	167.783	3.41833	167.783	4.19671	187.086
2.18471	170.272	3.43115	170.272	4.21387	186.817
2.19284	168.371	3.44311	168.371	4.23085	189.979
2.20279	169.25	3.45549	169.25	4.24822	188.55
2.20993	167.773	3.46759	167.773	4.26401	187.987
2.21853	165.805	3.48101	165.805	4.2793	187.711
2.22662	169.22	3.49113	169.22	4.29885	189.994
2.23468	166.167	3.50439	166.167	4.31693	187.771
2.24226	170.09	3.51717	170.09	4.33004	188.746
2.25146	168.744	3.52946	168.744	4.34721	189.117
2.25989	169.152	3.5428	169.152	4.36533	187.913
2.2687	167.359	3.55478	167.359	4.38345	189.816
2.27491	170.608	3.5675	170.608	4.39701	188.386
2.28464	166.98	3.58051	166.98	4.41332	190.081
2.29379	167.171	3.59226	167.171	4.4322	188.422
2.30028	162.257	3.60462	162.257	4.44747	186.918
2.31124	169.98	3.61731	169.98	4.46468	188.647
2.31795	166.586	3.62951	166.586	4.48319	187.417
2.3274	164.063	3.64154	164.063	4.49667	187.917
2.33377	166.868	3.654	166.868	4.51397	189.215
2.34366	165.083	3.66594	165.083	4.5298	186.335
2.35118	167.793	3.68012	167.793	4.54661	190.439
2.36065	166.043	3.69224	166.043	4.56608	187.044
2.3683	166.369	3.70549	166.369	4.57902	187.854
2.37657	162.642	3.71874	162.642	4.5989	189.623
2.38507	163.334	3.72916	163.334	4.61461	189.888
2.39308	164.897	3.74166	164.897	4.63216	186.495
2.40253	165.56	3.75385	165.56	4.65055	187.691
2.4099	160.467	3.76838	160.467	4.66325	190.278
2.41933	163.975	3.78057	163.975	4.68064	187.756
2.42683	166.257	3.79258	166.257	4.69875	190.32
2.43404	165.585	3.80324	165.585	4.71465	188.928
2.44439	165.338	3.81795	165.338	4.73309	190.012
2.44935	164.553	3.8316	164.553	4.74682	188.935
2.46001	160.965	3.83956	160.965	4.76457	187.837
2.46891	162.254	3.85343	162.254	4.77996	189.846
2.47615	165.529	3.86714	165.529	4.79732	191.771
2.48745	162.611	3.87869	162.611	4.81472	189.883
2.49376	161.854	3.89259	161.854	4.8315	190.505
2.50251	162.27	3.90462	162.27	4.84763	185.993
2.51043	161.236	3.9175	161.236	4.86449	189.187
2.51856	163.287	3.93	163.287	4.88088	189.132
2.52649	161.26	3.94223	161.26	4.89904	188.758
2.53597	164.007	3.95444	164.007	4.91427	188.28
2.54246	163.243	3.96735	163.243	4.93168	187.353
2.5512	160.475	3.97892	160.475	4.94755	188.825
2.5584	157.646	3.9917	157.646	4.96283	191.961
2.56895	163.782	4.00446	163.782	4.98143	188.46
2.57631	165.546	4.01715	165.546	4.99918	187.395
2.58491	164.412	4.02894	164.412	5.0134	188.656
2.59246	158.925	4.04181	158.925	5.0315	186.868
2.60204	159.711	4.05431	159.711	5.04791	187.106
2.60977	162.872	4.06636	162.872	5.06519	188.091
2.61867	162.903	4.0815	162.903	5.0798	187.906
2.625	162.59	4.09127	162.59	5.0988	187.173
2.63563	161.675	4.10253	161.675	5.11466	188.46
2.64465	160.104	4.11746	160.104	5.13063	187.395
2.65266	157.091	4.13075	157.091	5.14723	188.656
2.65957	162.029	4.14051	162.029	5.16422	186.868
2.66712	162.969	4.15661	162.969	5.18177	187.106
2.67628	156.471	4.16728	156.471	5.19712	188.091
2.68743	159.169	4.17619	159.169	5.21403	187.906
2.69319	158.223	4.19018	158.223	5.2319	187.173
2.70133	159.319	4.20562	159.319	5.24829	188.46
2.7107	157.537	4.21844	157.537	5.26561	187.395
2.71825	157.47	4.22984	157.47	5.28141	188.656
2.72552	153.29	4.24193	153.29	5.29677	186.868
2.73662	156.147	4.25493	156.147	5.3143	187.106
2.74366	155.099	4.26681	155.099	5.33132	188.091
2.75064	157.894	4.27921	157.894	5.34796	187.906
2.75891	154.368	4.2922	154.368	5.36346	187.173
2.76925	157.296	4.30567	158.56	5.38139	188.46
2.77699	157.095	4.31708	158.362	5.39829	187.395
2.78275	156.44	4.32909	157.767	5.41507	188.656
2.79373	158.854	4.34236	160.144	5.4304	186.868
2.80384	158.072	4.35443	159.352	5.44795	187.106
2.81037	156.984	4.36614	158.263	5.46299	188.091
2.81995	157.329	4.38121	158.659	5.4812	187.906
2.82642	156.147	4.39209	158.758	5.49849	187.173
2.83563	157.303	4.40573	159.847	5.51397	185.917
2.84384	154.002	4.41621	155.291	5.53199	187.215
2.85175	157.999	4.43226	159.253	5.54806	184.335
2.85961	154.501	4.43991	155.886	5.56416	188.439
2.86896	156.087	4.45353	157.47	5.58031	188.46
2.87643	154.455	4.4663	155.886	5.59816	187.395
2.88518	158.111	4.48024	159.451	5.61472	188.656
2.89399	154.427	4.49194	155.787	5.63088	189.868
2.90233	155.477	4.50621	156.876	5.64671	187.106
2.91021	155.028	4.51294	156.381	5.6652	188.091
2.91745	154.911	4.52794	156.282	5.68151	187.906
2.92538	154.324	4.5433	155.688	5.69763	187.173
2.93413	152.23	4.55296	153.608	5.71535	188.32
2.94327	156.565	4.56537	157.965	5.73156	186.928
2.9523	151.37	4.58184	152.716	5.74912	188.012
2.96079	153.216	4.59069	154.598	5.76428	188.935
2.96805	154.491	4.60368	155.886	5.78087	187.837
2.97633	155.419	4.61672	155.519	5.79835	187.846
2.98487	156.201	4.62904	157.569	5.8145	189.771
2.99412	152.4	4.64189	153.806	5.8316	187.883
3.00231	151.924	4.65355	155.886	5.84795	188.505
3.01028	149.25	4.66609	151.924	5.8649	188.993
3.01795	153.14	4.67831	156.48	5.88142	187.187
3.02681	152.855	4.69182	156.282	5.89786	187.132
3.03364	149.178	4.70542	155.093	5.91605	187.758
3.04453	148.458	4.71709	155.787	5.93071	187.28
3.04986	151.249	4.72947	153.349	5.9475	187.353
3.06208	151.069	4.74224	154.499	5.96281	188.825
3.06482	150.461	4.75461	155.093	5.98222	188.961
3.07596	148.795	4.76604	154.796	5.99849	187.46
3.08466	149.688	4.78065	153.113	6.0165	188.395
3.09286	149.052	4.79264	155.093
3.10192	148.947	4.80353	151.047
3.1107	148.458	4.81715	154.4
3.11888	147.071	4.82805	151.825
3.12357	148.854	4.84209	156.381
3.13212	150.244	4.85397	152.554
3.14468	152.255	4.86791	154.565
3.15225	145.982	4.87904	150.88
3.16042	152.092	4.89245	154.402
3.16947	148.514	4.90647	150.825
3.17563	147.985	4.91735	150.295
3.18523	148.492	4.92823	156.202
3.19316	148.256	4.94329	154.066
3.20167	149.657	4.95564	155.467
3.21118	150.402	4.96473	156.212
3.21874	145.658	4.97977	151.468
3.22619	147.823	4.99245	153.633
3.23424	149.025	5.00467	154.835
3.24335	149.141	5.01753	156.282
3.25213	152.236	5.03054	159.352
3.2597	145.314	5.04199	152.419
3.26792	147.244	5.05468	153.054
3.27604	146.554	5.06827	152.364
3.28509	148.423	5.07758	154.233
3.29389	149.424	5.09234	155.886
3.30075	146.601	5.10343	154.202
3.31034	146.577	5.11693	154.994
3.31784	147.729	5.12962	156.084
3.32653	148.549	5.1422	155.688
3.33494	144.194	5.15394	152.617
3.34317	145.583	5.16693	154.004
3.35094	143.509	5.17927	150.637
3.35912	143.704	5.19216	152.122
3.36743	147.071	5.20393	155.39
3.37488	139.842	5.21703	146.922
3.38363	148.256	5.22917	154.066
3.39291	144.199	5.24255	151.319
3.40165	144.001	5.25406	151.053
3.41062	146.774	5.26714	155.093
3.4175	147.566	5.27896	157.272
3.42746	146.477	5.29242	153.568
3.43524	145.883	5.30525	154.202
3.44491	141.822	5.31767	150.141
3.45119	144.793	5.33196	153.212
3.45947	146.477	5.34264	154.895
3.46996	146.279	5.35297	154.796
3.47569	146.873	5.3677	155.39
3.48446	146.576	5.37955	155.093
3.49279	145.19	5.39246	153.707
3.5017	144.496	5.40389	152.915
3.51078	142.714	5.4167	149.928
3.51807	145.388	5.42976	153.806
3.52795	145.19	5.44225	153.608
3.53423	146.972	5.45451	155.886
3.54366	145.586	5.46613	155.39
3.55171	147.864	5.4787	155.103
3.55878	146.576	5.49167	156.381
3.56772	145.19	5.50502	154.994
3.57713	145.883	5.51843	155.589
3.58448	146.081	5.52945	155.787
3.59333	144.199	5.54409	152.716
3.60151	147.765	5.55341	156.48
3.60818	150.787	5.56827	158.164
3.61972	145.685	5.57935	154.4
3.62501	148.161	5.59293	156.876
3.63486	144.892	5.60478	153.608
3.64326	138.95	5.61729	147.666
3.6517	144.793	5.63007	153.509
3.6596	145.487	5.64279	154.202
3.66843	146.378	5.65442	153.758
3.67625	143.803	5.66828	152.419
3.6853	145.685	5.68065	154.301
3.69428	145.982	5.69206	154.697
3.70151	147.071	5.70546	155.688
3.70967	147.368	5.71935	155.985
3.71812	145.685	5.73015	154.4
3.72587	146.205	5.74416	153.608
3.73518	144.001	5.7545	152.617
3.74383	144.001	5.7677	152.617
3.75147	147.368	5.77871	156.084
3.75991	143.209	5.79216	151.825
3.76815	143.407	5.80476	152.122
3.77639	143.407	5.81735	152.023
3.78451	142.615	5.82939	150.026
3.7934	143.209	5.84195	150.624
3.80159	146.279	5.85581	154.895
3.80945	143.11	5.86583	150.473
3.81758	146.279	5.87956	154.895
3.82733	145.982	5.8921	154.697
3.83506	145.982	5.90366	154.697
3.84327	146.18	5.91764	154.895
3.85194	146.279	5.92828	154.994
3.85899	143.902	5.9452	153.806
3.86832	146.873	5.95557	155.589
3.87687	146.477	5.96743	155.192
3.88539	147.864	5.97769	156.579
3.89449	148.359	5.99186	155.757
3.90178	144.496	6.00467	151.934
3.90995	145.685
3.91841	145.014
3.92575	145.685
3.93476	144.992
3.94334	145.586
3.95134	149.124
3.95974	146.301
3.96831	146.276
3.97561	147.429
3.98487	148.249
3.99274	143.894
4.00014	145.283
4.00928	143.209
4.01792	144.733
4.02569	148.042
4.03436	140.812
4.04331	147.956
4.05108	145.209
4.0599	144.943
4.069	147.725
4.07735	148.547
4.08535	147.458
4.09412	146.829
4.10152	142.768
4.11007	145.792
4.1175	147.54
4.12677	147.352
4.13556	147.952
4.14254	147.677
4.15173	146.261
4.16018	145.541
4.16979	143.818
4.1757	146.434
4.18534	146.232
4.19209	148.033
4.20163	146.67
4.21032	148.993
4.21825	147.702
4.22723	146.315
4.23471	146.925
4.24358	147.144
4.25173	145.329
4.25893	149.034
4.2689	150.787
4.27624	146.965
4.28491	149.448
4.29305	146.197
4.30202	140.268
4.31056	146.098
4.31917	146.801
4.32659	147.648
4.33514	145.06
4.34368	146.953
4.35074	147.27
4.35948	148.337
4.36882	148.62
4.37706	147.021
4.38464	146.205
4.39391	145.256
4.40127	145.255
4.40986	148.687
4.41624	144.458
4.42646	144.715
4.4365	144.646
4.44271	143.916
4.45054	144.514
4.46096	147.54
4.46968	144.363
4.47504	147.52
4.48307	147.291
4.49317	147.273
4.5022	147.457
4.50854	147.552
4.51838	145.141
4.52612	147.965
4.53469	147.572
4.54329	148.938
4.55149	149.447
4.56001	145.624
4.56854	145.736
4.57637	144.814
4.58276	146.744
4.59272	146.054
4.60293	147.923
4.60875	148.924
4.61893	146.101
4.6256	146.077
4.63358	147.229
4.64326	148.049
4.65066	143.694
4.66046	145.083
4.66878	143.009
4.67619	144.533
4.68456	147.842
4.69344	140.612
4.70207	147.756
4.70989	145.009
4.71659	144.743
4.72714	147.525
4.7352	148.347
4.74191	147.258
4.75193	146.629
4.75907	142.568
4.76849	145.592
4.77666	147.34
4.78512	147.152
4.79416	147.752
4.80216	147.477
4.80998	146.061
4.81766	145.341
4.82594	143.618
4.8345	146.234
4.84361	146.032
4.85113	147.833
4.85878	146.47
4.86869	148.793
4.87601	147.502
4.8839	146.115
4.89387	146.725
4.90181	146.944
4.90871	145.129
4.91789	147.734
4.92625	147.487
4.93381	146.665
4.94503	149.148
4.95256	145.897
4.9606	139.968
4.96887	145.798
4.9764	146.501
4.98425	147.348
4.99273	144.76
5.00102	146.653
5.01031	146.97
5.01868	148.036
5.02686	148.32
5.03416	146.721
5.04311	145.905
5.05129	144.956
5.05934	144.955
5.06832	148.387
5.07635	144.158
5.08433	144.415
5.09379	144.346
5.10185	143.616
5.10914	144.214
5.11864	147.24
5.12688	144.063
5.13481	147.22
5.14365	146.991
5.15115	146.973
5.16015	147.157
5.16888	147.252
5.17701	144.841
5.18525	147.865
5.19414	147.472
5.20209	148.838
5.21038	149.347
5.21875	145.524
5.22713	151.636
5.2358	144.714
5.24306	146.644
5.25157	145.954
5.25959	147.823
5.26669	148.824
5.27702	146.001
5.28764	145.976
5.29499	147.129
5.30313	147.949
5.31146	143.594
5.31638	144.983
5.325	142.909
5.33396	144.433
5.3425	147.742
5.35238	140.512
5.35728	147.656
5.36794	144.909
5.37686	144.643
5.38595	147.425
5.39419	148.247
5.40429	147.158
5.41204	146.529
5.41932	142.468
5.42584	145.492
5.43469	147.24
5.44259	147.052
5.45156	147.652
5.45958	147.377
5.46791	145.961
5.47682	145.241
5.48589	143.518
5.49277	146.134
5.50096	145.932
5.50852	147.733
5.51879	146.37
5.52631	148.693
5.53419	147.402
5.54205	146.015
5.55094	146.625
5.56111	146.844
5.56699	145.029
5.57716	148.734
5.58483	150.487
5.59144	146.665
5.60073	149.148
5.61009	145.897
5.61803	139.968
5.62587	145.798
5.63453	146.501
5.6428	147.348
5.65134	144.76
5.66043	146.653
5.66891	146.97
5.67674	148.036
5.68251	148.32
5.69243	146.721
5.70097	145.905
5.70973	144.956
5.71677	144.955
5.72639	148.387
5.73527	144.158
5.74185	144.415
5.75124	144.346
5.76071	143.616
5.76817	144.214
5.7772	147.24
5.78578	144.063
5.79444	147.22
5.80105	146.991
5.80911	146.973
5.81834	147.157
5.82749	147.252
5.83543	144.841
5.84565	147.865
5.85234	147.472
5.85908	148.738
5.86744	149.247
5.87663	145.424
5.88419	146.536
5.89414	144.614
5.90113	146.544
5.91025	145.854
5.91736	146.723
5.92649	146.724
5.935	145.901
5.94276	145.876
5.95147	147.029
5.96034	147.849
5.96873	143.494
5.97734	144.883
5.98457	142.809
5.99348	144.333
6.00169	146.642
6.0112	145.412

[truncated: 1 more sheets: Fig.16]
